# Supplementary material for: Adaptive Evolution of Human-Isolated H5Nx Avian Influenza A Viruses
Source: Front Microbiol. 2019 Jun 12;10:1328. doi: 10.3389/fmicb.2019.01328 (PMC6582624; doi:10.3389/fmicb.2019.01328)
Supplement: Supplementary file 11 [file Table_1.XLSX]

## Sheet: accession number
Supplementary table 1: GenBank/GISAID/IRD accession numbers of viruses used in this study.
		host	HA	MP	NA	NP	NS	PA	PB1	PB2
A/chicken/Vietnam/NCVD-424/2009	H5N1	Avian	EPI_ISL_100254	EPI_ISL_100254	EPI_ISL_100254	EPI_ISL_100254	EPI_ISL_100254	EPI_ISL_100254	EPI_ISL_100254	EPI_ISL_100254
A/chicken/Vietnam/NCVD-425/2009	H5N1	Avian	EPI_ISL_100255	EPI_ISL_100255	EPI_ISL_100255	EPI_ISL_100255	EPI_ISL_100255	EPI_ISL_100255	EPI_ISL_100255	EPI_ISL_100255
A/muscovy_duck/Vietnam/NCVD-426/2009	H5N1	Avian	EPI_ISL_100256	EPI_ISL_100256	EPI_ISL_100256	EPI_ISL_100256	EPI_ISL_100256	EPI_ISL_100256	EPI_ISL_100256	EPI_ISL_100256
A/chicken/Vietnam/NCVD-427/2010	H5N1	Avian	EPI_ISL_100257	EPI_ISL_100257	EPI_ISL_100257	EPI_ISL_100257	EPI_ISL_100257	EPI_ISL_100257	EPI_ISL_100257	EPI_ISL_100257
A/chicken/Vietnam/NCVD-428/2010	H5N1	Avian	EPI_ISL_100258	EPI_ISL_100258	EPI_ISL_100258	EPI_ISL_100258	EPI_ISL_100258	EPI_ISL_100258	EPI_ISL_100258	EPI_ISL_100258
A/chicken/Vietnam/NCVD-429/2010	H5N1	Avian	EPI_ISL_100259	EPI_ISL_100259	EPI_ISL_100259	EPI_ISL_100259	EPI_ISL_100259	EPI_ISL_100259	EPI_ISL_100259	EPI_ISL_100259
A/duck/Vietnam/NCVD-430/2010	H5N1	Avian	EPI_ISL_100260	EPI_ISL_100260	EPI_ISL_100260	EPI_ISL_100260	EPI_ISL_100260	EPI_ISL_100260	EPI_ISL_100260	EPI_ISL_100260
A/duck/Vietnam/NCVD-432/2010	H5N1	Avian	EPI_ISL_100261	EPI_ISL_100261	EPI_ISL_100261	EPI_ISL_100261	EPI_ISL_100261	EPI_ISL_100261	EPI_ISL_100261	EPI_ISL_100261
A/duck/Vietnam/NCVD-449/2010	H5N1	Avian	EPI_ISL_100262	EPI_ISL_100262	EPI_ISL_100262	EPI_ISL_100262	EPI_ISL_100262	EPI_ISL_100262	EPI_ISL_100262	EPI_ISL_100262
A/duck/Vietnam/NCVD-456/2010	H5N1	Avian	EPI_ISL_100263	EPI_ISL_100263	EPI_ISL_100263	EPI_ISL_100263	EPI_ISL_100263	EPI_ISL_100263	EPI_ISL_100263	EPI_ISL_100263
A/duck/Vietnam/NCVD-457/2010	H5N1	Avian	EPI_ISL_100264	EPI_ISL_100264	EPI_ISL_100264	EPI_ISL_100264	EPI_ISL_100264	EPI_ISL_100264	EPI_ISL_100264	EPI_ISL_100264
A/chicken/Vietnam/NCVD-459/2010	H5N1	Avian	EPI_ISL_100265	EPI_ISL_100265	EPI_ISL_100265	EPI_ISL_100265	EPI_ISL_100265	EPI_ISL_100265	EPI_ISL_100265	EPI_ISL_100265
A/duck/Vietnam/NCVD-460/2010	H5N1	Avian	EPI_ISL_100266	EPI_ISL_100266	EPI_ISL_100266	EPI_ISL_100266	EPI_ISL_100266	EPI_ISL_100266	EPI_ISL_100266	EPI_ISL_100266
A/duck/Vietnam/NCVD-461/2010	H5N1	Avian	EPI_ISL_100267	EPI_ISL_100267	EPI_ISL_100267	EPI_ISL_100267	EPI_ISL_100267	EPI_ISL_100267	EPI_ISL_100267	EPI_ISL_100267
A/duck/Vietnam/NCVD-462/2010	H5N1	Avian	EPI_ISL_100268	EPI_ISL_100268	EPI_ISL_100268	EPI_ISL_100268	EPI_ISL_100268	EPI_ISL_100268	EPI_ISL_100268	EPI_ISL_100268
A/duck/Vietnam/NCVD-471/2010	H5N1	Avian	EPI_ISL_100269	EPI_ISL_100269	EPI_ISL_100269	EPI_ISL_100269	EPI_ISL_100269	EPI_ISL_100269	EPI_ISL_100269	EPI_ISL_100269
A/duck/Vietnam/NCVD-472/2010	H5N1	Avian	EPI_ISL_100270	EPI_ISL_100270	EPI_ISL_100270	EPI_ISL_100270	EPI_ISL_100270	EPI_ISL_100270	EPI_ISL_100270	EPI_ISL_100270
A/duck/Vietnam/NCVD-433/2010	H5N1	Avian	EPI_ISL_100271	EPI_ISL_100271	EPI_ISL_100271	EPI_ISL_100271	EPI_ISL_100271	EPI_ISL_100271	EPI_ISL_100271	EPI_ISL_100271
A/Guangdong-Shenzhen/1/2011(H5N1)	H5N1	Human	EPI_ISL_100272	EPI_ISL_100272	EPI_ISL_100272	EPI_ISL_100272	EPI_ISL_100272	EPI_ISL_100272	EPI_ISL_100272	EPI_ISL_100272
A/crow/Bangladesh/1058/2011	H5N1	Avian	EPI_ISL_103705	EPI_ISL_103705	EPI_ISL_103705	EPI_ISL_103705	EPI_ISL_103705	EPI_ISL_103705	EPI_ISL_103705	EPI_ISL_103705
A/duck/Bangladesh/4059T/2011	H5N1	Avian	EPI_ISL_103706	EPI_ISL_103706	EPI_ISL_103706	EPI_ISL_103706	EPI_ISL_103706	EPI_ISL_103706	EPI_ISL_103706	EPI_ISL_103706
A/duck/Bangladesh/4117T/2011	H5N1	Avian	EPI_ISL_103711	EPI_ISL_103711	EPI_ISL_103711	EPI_ISL_103711	EPI_ISL_103711	EPI_ISL_103711	EPI_ISL_103711	EPI_ISL_103711
A/chicken/Bangladesh/3012/2011	H5N1	Avian	EPI_ISL_103713	EPI_ISL_103713	EPI_ISL_103713	EPI_ISL_103713	EPI_ISL_103713	EPI_ISL_103713	EPI_ISL_103713	EPI_ISL_103713
A/waterfowl/Bangladesh/31935/2011	H5N1	Avian	EPI_ISL_103720	EPI_ISL_103720	EPI_ISL_103720	EPI_ISL_103720	EPI_ISL_103720	EPI_ISL_103720	EPI_ISL_103720	EPI_ISL_103720
A/crow/Bangladesh/315T/2011	H5N1	Avian	EPI_ISL_103722	EPI_ISL_103722	EPI_ISL_103722	EPI_ISL_103722	EPI_ISL_103722	EPI_ISL_103722	EPI_ISL_103722	EPI_ISL_103722
A/chicken/Indonesia/R132/2004	H5N1	Avian	EPI_ISL_104056	EPI_ISL_104056	EPI_ISL_104056	EPI_ISL_104056	EPI_ISL_104056	EPI_ISL_104056	EPI_ISL_104056	EPI_ISL_104056
A/shoveler/Egypt/20313-NAMRU3/2003	H5N2	Avian	EPI_ISL_120183	EPI_ISL_120183	EPI_ISL_120183	EPI_ISL_120183	EPI_ISL_120183	EPI_ISL_120183	EPI_ISL_120183	EPI_ISL_120183
A/Egypt/321-NAMRU3/2007	H5N1	Human	EPI_ISL_120232	EPI_ISL_120232	EPI_ISL_120232	EPI_ISL_120232	EPI_ISL_120232	EPI_ISL_120232	EPI_ISL_120232	EPI_ISL_120232
A/Egypt/2472-NAMRU3/2008	H5N1	Human	EPI_ISL_120244	EPI_ISL_120244	EPI_ISL_120244	EPI_ISL_120244	EPI_ISL_120244	EPI_ISL_120244	EPI_ISL_120244	EPI_ISL_120244
A/Egypt/9538-NAMRU3/2009	H5N1	Human	EPI_ISL_120253	EPI_ISL_120253	EPI_ISL_120253	EPI_ISL_120253	EPI_ISL_120253	EPI_ISL_120253	EPI_ISL_120253	EPI_ISL_120253
A/Egypt/4935-NAMRU3/2009	H5N1	Human	EPI_ISL_120259	EPI_ISL_120259	EPI_ISL_120259	EPI_ISL_120259	EPI_ISL_120259	EPI_ISL_120259	EPI_ISL_120259	EPI_ISL_120259
A/Egypt/N0544/2011	H5N1	Human	EPI_ISL_120275	EPI_ISL_120275	EPI_ISL_120275	EPI_ISL_120275	EPI_ISL_120275	EPI_ISL_120275	EPI_ISL_120275	EPI_ISL_120275
A/Egypt/N6322/2011	H5N1	Human	EPI_ISL_120276	EPI_ISL_120276	EPI_ISL_120276	EPI_ISL_120276	EPI_ISL_120276	EPI_ISL_120276	EPI_ISL_120276	EPI_ISL_120276
A/Egypt/N6658/2011	H5N1	Human	EPI_ISL_120277	EPI_ISL_120277	EPI_ISL_120277	EPI_ISL_120277	EPI_ISL_120277	EPI_ISL_120277	EPI_ISL_120277	EPI_ISL_120277
A/Egypt/N0677/2011	H5N1	Human	EPI_ISL_120278	EPI_ISL_120278	EPI_ISL_120278	EPI_ISL_120278	EPI_ISL_120278	EPI_ISL_120278	EPI_ISL_120278	EPI_ISL_120278
A/Egypt/N6774/2011	H5N1	Human	EPI_ISL_120279	EPI_ISL_120279	EPI_ISL_120279	EPI_ISL_120279	EPI_ISL_120279	EPI_ISL_120279	EPI_ISL_120279	EPI_ISL_120279
A/Egypt/N6828/2011	H5N1	Human	EPI_ISL_120280	EPI_ISL_120280	EPI_ISL_120280	EPI_ISL_120280	EPI_ISL_120280	EPI_ISL_120280	EPI_ISL_120280	EPI_ISL_120280
A/Egypt/N0423/2011	H5N1	Human	EPI_ISL_120281	EPI_ISL_120281	EPI_ISL_120281	EPI_ISL_120281	EPI_ISL_120281	EPI_ISL_120281	EPI_ISL_120281	EPI_ISL_120281
A/Egypt/N7562/2011	H5N1	Human	EPI_ISL_120282	EPI_ISL_120282	EPI_ISL_120282	EPI_ISL_120282	EPI_ISL_120282	EPI_ISL_120282	EPI_ISL_120282	EPI_ISL_120282
A/Egypt/N7592/2011	H5N1	Human	EPI_ISL_120283	EPI_ISL_120283	EPI_ISL_120283	EPI_ISL_120283	EPI_ISL_120283	EPI_ISL_120283	EPI_ISL_120283	EPI_ISL_120283
A/Egypt/N7724/2011	H5N1	Human	EPI_ISL_120284	EPI_ISL_120284	EPI_ISL_120284	EPI_ISL_120284	EPI_ISL_120284	EPI_ISL_120284	EPI_ISL_120284	EPI_ISL_120284
A/Egypt/N09966/2011	H5N1	Human	EPI_ISL_120285	EPI_ISL_120285	EPI_ISL_120285	EPI_ISL_120285	EPI_ISL_120285	EPI_ISL_120285	EPI_ISL_120285	EPI_ISL_120285
A/Egypt/N11126/2011	H5N1	Human	EPI_ISL_120286	EPI_ISL_120286	EPI_ISL_120286	EPI_ISL_120286	EPI_ISL_120286	EPI_ISL_120286	EPI_ISL_120286	EPI_ISL_120286
A/Egypt/N11470/2011	H5N1	Human	EPI_ISL_120288	EPI_ISL_120288	EPI_ISL_120288	EPI_ISL_120288	EPI_ISL_120288	EPI_ISL_120288	EPI_ISL_120288	EPI_ISL_120288
A/Egypt/N14976/2011	H5N1	Human	EPI_ISL_120289	EPI_ISL_120289	EPI_ISL_120289	EPI_ISL_120289	EPI_ISL_120289	EPI_ISL_120289	EPI_ISL_120289	EPI_ISL_120289
A/Egypt/N10621/2011	H5N1	Human	EPI_ISL_120290	EPI_ISL_120290	EPI_ISL_120290	EPI_ISL_120290	EPI_ISL_120290	EPI_ISL_120290	EPI_ISL_120290	EPI_ISL_120290
A/chicken/Egypt/9403-NAMRU3/2007	H5N1	Avian	EPI_ISL_120302	EPI_ISL_120302	EPI_ISL_120302	EPI_ISL_120302	EPI_ISL_120302	EPI_ISL_120302	EPI_ISL_120302	EPI_ISL_120302
A/Hong_Kong/5923/2012	H5N1	Human	EPI_ISL_121190	EPI_ISL_121190	EPI_ISL_121190	EPI_ISL_121190	EPI_ISL_121190	EPI_ISL_121190	EPI_ISL_121190	EPI_ISL_121190
A/chicken/Vietnam/NCVD-675/2011	H5N1	Avian	EPI_ISL_131876	EPI_ISL_131876	EPI_ISL_131876	EPI_ISL_131876	EPI_ISL_131876	EPI_ISL_131876	EPI_ISL_131876	EPI_ISL_131876
A/Guizhou/1/2013_	H5N1	Human	EPI_ISL_135216	EPI_ISL_135216	EPI_ISL_135216	EPI_ISL_135216	EPI_ISL_135216	EPI_ISL_135216	EPI_ISL_135216	EPI_ISL_135216
A/chicken/Vietnam/NCVD-878/2011	H5N1	Avian	EPI_ISL_136098	EPI_ISL_136098	EPI_ISL_136098	EPI_ISL_136098	EPI_ISL_136098	EPI_ISL_136098	EPI_ISL_136098	EPI_ISL_136098
A/duck/Vietnam/NCVD-1206/2012	H5N1	Avian	EPI_ISL_136099	EPI_ISL_136099	EPI_ISL_136099	EPI_ISL_136099	EPI_ISL_136099	EPI_ISL_136099	EPI_ISL_136099	EPI_ISL_136099
A/duck/Vietnam/NCVD-664/2010	H5N1	Avian	EPI_ISL_136100	EPI_ISL_136100	EPI_ISL_136100	EPI_ISL_136100	EPI_ISL_136100	EPI_ISL_136100	EPI_ISL_136100	EPI_ISL_136100
A/duck/Vietnam/NCVD-680/2011	H5N1	Avian	EPI_ISL_136101	EPI_ISL_136101	EPI_ISL_136101	EPI_ISL_136101	EPI_ISL_136101	EPI_ISL_136101	EPI_ISL_136101	EPI_ISL_136101
A/chicken/Vietnam/NCVD-685/2011	H5N1	Avian	EPI_ISL_136102	EPI_ISL_136102	EPI_ISL_136102	EPI_ISL_136102	EPI_ISL_136102	EPI_ISL_136102	EPI_ISL_136102	EPI_ISL_136102
A/duck/Vietnam/NCVD-1283/2012	H5N1	Avian	EPI_ISL_136103	EPI_ISL_136103	EPI_ISL_136103	EPI_ISL_136103	EPI_ISL_136103	EPI_ISL_136103	EPI_ISL_136103	EPI_ISL_136103
A/chicken/Vietnam/NCVD-699/2011	H5N1	Avian	EPI_ISL_136104	EPI_ISL_136104	EPI_ISL_136104	EPI_ISL_136104	EPI_ISL_136104	EPI_ISL_136104	EPI_ISL_136104	EPI_ISL_136104
A/chicken/Vietnam/NCVD-702/2011	H5N1	Avian	EPI_ISL_136105	EPI_ISL_136105	EPI_ISL_136105	EPI_ISL_136105	EPI_ISL_136105	EPI_ISL_136105	EPI_ISL_136105	EPI_ISL_136105
A/chicken/Vietnam/NCVD-703/2011	H5N1	Avian	EPI_ISL_136106	EPI_ISL_136106	EPI_ISL_136106	EPI_ISL_136106	EPI_ISL_136106	EPI_ISL_136106	EPI_ISL_136106	EPI_ISL_136106
A/chicken/Vietnam/NCVD-704/2011	H5N1	Avian	EPI_ISL_136107	EPI_ISL_136107	EPI_ISL_136107	EPI_ISL_136107	EPI_ISL_136107	EPI_ISL_136107	EPI_ISL_136107	EPI_ISL_136107
A/chicken/Vietnam/NCVD-705/2011	H5N1	Avian	EPI_ISL_136108	EPI_ISL_136108	EPI_ISL_136108	EPI_ISL_136108	EPI_ISL_136108	EPI_ISL_136108	EPI_ISL_136108	EPI_ISL_136108
A/chicken/Vietnam/NCVD-1255/2012	H5N1	Avian	EPI_ISL_136129	EPI_ISL_136129	EPI_ISL_136129	EPI_ISL_136129	EPI_ISL_136129	EPI_ISL_136129	EPI_ISL_136129	EPI_ISL_136129
A/duck/Vietnam/NCVD-1940/2012	H5N1	Avian	EPI_ISL_136130	EPI_ISL_136130	EPI_ISL_136130	EPI_ISL_136130	EPI_ISL_136130	EPI_ISL_136130	EPI_ISL_136130	EPI_ISL_136130
A/duck/Vietnam/NCVD-1494/2012	H5N1	Avian	EPI_ISL_136131	EPI_ISL_136131	EPI_ISL_136131	EPI_ISL_136131	EPI_ISL_136131	EPI_ISL_136131	EPI_ISL_136131	EPI_ISL_136131
A/duck/Vietnam/NCVD-1974/2012	H5N1	Avian	EPI_ISL_136132	EPI_ISL_136132	EPI_ISL_136132	EPI_ISL_136132	EPI_ISL_136132	EPI_ISL_136132	EPI_ISL_136132	EPI_ISL_136132
A/duck/Vietnam/NCVD-948/2011	H5N1	Avian	EPI_ISL_136133	EPI_ISL_136133	EPI_ISL_136133	EPI_ISL_136133	EPI_ISL_136133	EPI_ISL_136133	EPI_ISL_136133	EPI_ISL_136133
A/duck/Vietnam/NCVD-1869/2012	H5N1	Avian	EPI_ISL_136134	EPI_ISL_136134	EPI_ISL_136134	EPI_ISL_136134	EPI_ISL_136134	EPI_ISL_136134	EPI_ISL_136134	EPI_ISL_136134
A/duck/Vietnam/NCVD-1896/2012	H5N1	Avian	EPI_ISL_136135	EPI_ISL_136135	EPI_ISL_136135	EPI_ISL_136135	EPI_ISL_136135	EPI_ISL_136135	EPI_ISL_136135	EPI_ISL_136135
A/duck/Vietnam/NCVD-1897/2012	H5N1	Avian	EPI_ISL_136136	EPI_ISL_136136	EPI_ISL_136136	EPI_ISL_136136	EPI_ISL_136136	EPI_ISL_136136	EPI_ISL_136136	EPI_ISL_136136
A/duck/Vietnam/NCVD-1898/2012	H5N1	Avian	EPI_ISL_136137	EPI_ISL_136137	EPI_ISL_136137	EPI_ISL_136137	EPI_ISL_136137	EPI_ISL_136137	EPI_ISL_136137	EPI_ISL_136137
A/chicken/Vietnam/NCVD-1927/2012	H5N1	Avian	EPI_ISL_136138	EPI_ISL_136138	EPI_ISL_136138	EPI_ISL_136138	EPI_ISL_136138	EPI_ISL_136138	EPI_ISL_136138	EPI_ISL_136138
A/duck/Vietnam/NCVD-1932/2012	H5N1	Avian	EPI_ISL_136139	EPI_ISL_136139	EPI_ISL_136139	EPI_ISL_136139	EPI_ISL_136139	EPI_ISL_136139	EPI_ISL_136139	EPI_ISL_136139
A/duck/Vietnam/NCVD-784/2010	H5N1	Avian	EPI_ISL_136140	EPI_ISL_136140	EPI_ISL_136140	EPI_ISL_136140	EPI_ISL_136140	EPI_ISL_136140	EPI_ISL_136140	EPI_ISL_136140
A/chicken/Vietnam/NCVD-1277/2012	H5N1	Avian	EPI_ISL_136141	EPI_ISL_136141	EPI_ISL_136141	EPI_ISL_136141	EPI_ISL_136141	EPI_ISL_136141	EPI_ISL_136141	EPI_ISL_136141
A/duck/Vietnam/NCVD-851/2011	H5N1	Avian	EPI_ISL_136142	EPI_ISL_136142	EPI_ISL_136142	EPI_ISL_136142	EPI_ISL_136142	EPI_ISL_136142	EPI_ISL_136142	EPI_ISL_136142
A/duck/Vietnam/NCVD-859/2011	H5N1	Avian	EPI_ISL_136143	EPI_ISL_136143	EPI_ISL_136143	EPI_ISL_136143	EPI_ISL_136143	EPI_ISL_136143	EPI_ISL_136143	EPI_ISL_136143
A/duck/Vietnam/NCVD-861/2011	H5N1	Avian	EPI_ISL_136144	EPI_ISL_136144	EPI_ISL_136144	EPI_ISL_136144	EPI_ISL_136144	EPI_ISL_136144	EPI_ISL_136144	EPI_ISL_136144
A/chicken/Vietnam/NCVD-876/2011	H5N1	Avian	EPI_ISL_136145	EPI_ISL_136145	EPI_ISL_136145	EPI_ISL_136145	EPI_ISL_136145	EPI_ISL_136145	EPI_ISL_136145	EPI_ISL_136145
A/chicken/Vietnam/NCVD-880/2011	H5N1	Avian	EPI_ISL_136146	EPI_ISL_136146	EPI_ISL_136146	EPI_ISL_136146	EPI_ISL_136146	EPI_ISL_136146	EPI_ISL_136146	EPI_ISL_136146
A/chicken/Vietnam/NCVD-881/2011	H5N1	Avian	EPI_ISL_136147	EPI_ISL_136147	EPI_ISL_136147	EPI_ISL_136147	EPI_ISL_136147	EPI_ISL_136147	EPI_ISL_136147	EPI_ISL_136147
A/duck/Vietnam/NCVD-712/2011	H5N1	Avian	EPI_ISL_136148	EPI_ISL_136148	EPI_ISL_136148	EPI_ISL_136148	EPI_ISL_136148	EPI_ISL_136148	EPI_ISL_136148	EPI_ISL_136148
A/duck/Vietnam/NCVD-806/2011	H5N1	Avian	EPI_ISL_136149	EPI_ISL_136149	EPI_ISL_136149	EPI_ISL_136149	EPI_ISL_136149	EPI_ISL_136149	EPI_ISL_136149	EPI_ISL_136149
A/duck/Vietnam/NCVD-711/2011	H5N1	Avian	EPI_ISL_136150	EPI_ISL_136150	EPI_ISL_136150	EPI_ISL_136150	EPI_ISL_136150	EPI_ISL_136150	EPI_ISL_136150	EPI_ISL_136150
A/duck/Vietnam/NCVD-952/2011	H5N1	Avian	EPI_ISL_136151	EPI_ISL_136151	EPI_ISL_136151	EPI_ISL_136151	EPI_ISL_136151	EPI_ISL_136151	EPI_ISL_136151	EPI_ISL_136151
A/duck/Vietnam/NCVD-1018/2011	H5N1	Avian	EPI_ISL_136152	EPI_ISL_136152	EPI_ISL_136152	EPI_ISL_136152	EPI_ISL_136152	EPI_ISL_136152	EPI_ISL_136152	EPI_ISL_136152
A/duck/Vietnam/NCVD-1022/2011	H5N1	Avian	EPI_ISL_136153	EPI_ISL_136153	EPI_ISL_136153	EPI_ISL_136153	EPI_ISL_136153	EPI_ISL_136153	EPI_ISL_136153	EPI_ISL_136153
A/duck/Vietnam/NCVD-1025/2011	H5N1	Avian	EPI_ISL_136154	EPI_ISL_136154	EPI_ISL_136154	EPI_ISL_136154	EPI_ISL_136154	EPI_ISL_136154	EPI_ISL_136154	EPI_ISL_136154
A/duck/Vietnam/NCVD-1026/2011	H5N1	Avian	EPI_ISL_136155	EPI_ISL_136155	EPI_ISL_136155	EPI_ISL_136155	EPI_ISL_136155	EPI_ISL_136155	EPI_ISL_136155	EPI_ISL_136155
A/duck/Vietnam/NCVD-1029/2011	H5N1	Avian	EPI_ISL_136156	EPI_ISL_136156	EPI_ISL_136156	EPI_ISL_136156	EPI_ISL_136156	EPI_ISL_136156	EPI_ISL_136156	EPI_ISL_136156
A/duck/Vietnam/NCVD-920/2011	H5N1	Avian	EPI_ISL_136157	EPI_ISL_136157	EPI_ISL_136157	EPI_ISL_136157	EPI_ISL_136157	EPI_ISL_136157	EPI_ISL_136157	EPI_ISL_136157
A/chicken/Vietnam/NCVD-921/2011	H5N1	Avian	EPI_ISL_136158	EPI_ISL_136158	EPI_ISL_136158	EPI_ISL_136158	EPI_ISL_136158	EPI_ISL_136158	EPI_ISL_136158	EPI_ISL_136158
A/duck/Vietnam/NCVD-935/2011	H5N1	Avian	EPI_ISL_136159	EPI_ISL_136159	EPI_ISL_136159	EPI_ISL_136159	EPI_ISL_136159	EPI_ISL_136159	EPI_ISL_136159	EPI_ISL_136159
A/duck/Vietnam/NCVD-943/2011	H5N1	Avian	EPI_ISL_136160	EPI_ISL_136160	EPI_ISL_136160	EPI_ISL_136160	EPI_ISL_136160	EPI_ISL_136160	EPI_ISL_136160	EPI_ISL_136160
A/duck/Vietnam/NCVD-945/2011	H5N1	Avian	EPI_ISL_136161	EPI_ISL_136161	EPI_ISL_136161	EPI_ISL_136161	EPI_ISL_136161	EPI_ISL_136161	EPI_ISL_136161	EPI_ISL_136161
A/duck/Vietnam/NCVD-947/2011	H5N1	Avian	EPI_ISL_136162	EPI_ISL_136162	EPI_ISL_136162	EPI_ISL_136162	EPI_ISL_136162	EPI_ISL_136162	EPI_ISL_136162	EPI_ISL_136162
A/chicken/Vietnam/NCVD-752/2011	H5N1	Avian	EPI_ISL_136163	EPI_ISL_136163	EPI_ISL_136163	EPI_ISL_136163	EPI_ISL_136163	EPI_ISL_136163	EPI_ISL_136163	EPI_ISL_136163
A/duck/Vietnam/NCVD-885/2010	H5N1	Avian	EPI_ISL_136164	EPI_ISL_136164	EPI_ISL_136164	EPI_ISL_136164	EPI_ISL_136164	EPI_ISL_136164	EPI_ISL_136164	EPI_ISL_136164
A/duck/Vietnam/NCVD-890/2010	H5N1	Avian	EPI_ISL_136165	EPI_ISL_136165	EPI_ISL_136165	EPI_ISL_136165	EPI_ISL_136165	EPI_ISL_136165	EPI_ISL_136165	EPI_ISL_136165
A/duck/Vietnam/NCVD-891/2010	H5N1	Avian	EPI_ISL_136166	EPI_ISL_136166	EPI_ISL_136166	EPI_ISL_136166	EPI_ISL_136166	EPI_ISL_136166	EPI_ISL_136166	EPI_ISL_136166
A/chicken/Vietnam/NCVD-709/2011	H5N1	Avian	EPI_ISL_136167	EPI_ISL_136167	EPI_ISL_136167	EPI_ISL_136167	EPI_ISL_136167	EPI_ISL_136167	EPI_ISL_136167	EPI_ISL_136167
A/chicken/Vietnam/NCVD-710/2011	H5N1	Avian	EPI_ISL_136168	EPI_ISL_136168	EPI_ISL_136168	EPI_ISL_136168	EPI_ISL_136168	EPI_ISL_136168	EPI_ISL_136168	EPI_ISL_136168
A/duck/Vietnam/NCVD-1584/2012	H5N1	Avian	EPI_ISL_136169	EPI_ISL_136169	EPI_ISL_136169	EPI_ISL_136169	EPI_ISL_136169	EPI_ISL_136169	EPI_ISL_136169	EPI_ISL_136169
A/duck/Vietnam/NCVD-1607/2012	H5N1	Avian	EPI_ISL_136170	EPI_ISL_136170	EPI_ISL_136170	EPI_ISL_136170	EPI_ISL_136170	EPI_ISL_136170	EPI_ISL_136170	EPI_ISL_136170
A/duck/Vietnam/NCVD-714/2011	H5N1	Avian	EPI_ISL_136171	EPI_ISL_136171	EPI_ISL_136171	EPI_ISL_136171	EPI_ISL_136171	EPI_ISL_136171	EPI_ISL_136171	EPI_ISL_136171
A/chicken/Vietnam/NCVD-1437/2012	H5N1	Avian	EPI_ISL_136172	EPI_ISL_136172	EPI_ISL_136172	EPI_ISL_136172	EPI_ISL_136172	EPI_ISL_136172	EPI_ISL_136172	EPI_ISL_136172
A/duck/Vietnam/NCVD-1878/2012	H5N1	Avian	EPI_ISL_136173	EPI_ISL_136173	EPI_ISL_136173	EPI_ISL_136173	EPI_ISL_136173	EPI_ISL_136173	EPI_ISL_136173	EPI_ISL_136173
A/duck/Vietnam/NCVD-1884/2012	H5N1	Avian	EPI_ISL_136174	EPI_ISL_136174	EPI_ISL_136174	EPI_ISL_136174	EPI_ISL_136174	EPI_ISL_136174	EPI_ISL_136174	EPI_ISL_136174
A/duck/Vietnam/NCVD-754/2011	H5N1	Avian	EPI_ISL_136175	EPI_ISL_136175	EPI_ISL_136175	EPI_ISL_136175	EPI_ISL_136175	EPI_ISL_136175	EPI_ISL_136175	EPI_ISL_136175
A/duck/Vietnam/NCVD-758/2011	H5N1	Avian	EPI_ISL_136176	EPI_ISL_136176	EPI_ISL_136176	EPI_ISL_136176	EPI_ISL_136176	EPI_ISL_136176	EPI_ISL_136176	EPI_ISL_136176
A/duck/Vietnam/NCVD-759/2011	H5N1	Avian	EPI_ISL_136177	EPI_ISL_136177	EPI_ISL_136177	EPI_ISL_136177	EPI_ISL_136177	EPI_ISL_136177	EPI_ISL_136177	EPI_ISL_136177
A/duck/Vietnam/NCVD-760/2011	H5N1	Avian	EPI_ISL_136178	EPI_ISL_136178	EPI_ISL_136178	EPI_ISL_136178	EPI_ISL_136178	EPI_ISL_136178	EPI_ISL_136178	EPI_ISL_136178
A/duck/Vietnam/NCVD-1252/2011	H5N1	Avian	EPI_ISL_136179	EPI_ISL_136179	EPI_ISL_136179	EPI_ISL_136179	EPI_ISL_136179	EPI_ISL_136179	EPI_ISL_136179	EPI_ISL_136179
A/chicken/Vietnam/NCVD-776/2011	H5N1	Avian	EPI_ISL_136180	EPI_ISL_136180	EPI_ISL_136180	EPI_ISL_136180	EPI_ISL_136180	EPI_ISL_136180	EPI_ISL_136180	EPI_ISL_136180
A/chicken/Vietnam/NCVD-778/2011	H5N1	Avian	EPI_ISL_136181	EPI_ISL_136181	EPI_ISL_136181	EPI_ISL_136181	EPI_ISL_136181	EPI_ISL_136181	EPI_ISL_136181	EPI_ISL_136181
A/chicken/Vietnam/NCVD-779/2011	H5N1	Avian	EPI_ISL_136182	EPI_ISL_136182	EPI_ISL_136182	EPI_ISL_136182	EPI_ISL_136182	EPI_ISL_136182	EPI_ISL_136182	EPI_ISL_136182
A/duck/Vietnam/NCVD-827/2011	H5N1	Avian	EPI_ISL_136183	EPI_ISL_136183	EPI_ISL_136183	EPI_ISL_136183	EPI_ISL_136183	EPI_ISL_136183	EPI_ISL_136183	EPI_ISL_136183
A/duck/Vietnam/NCVD-1497/2012	H5N1	Avian	EPI_ISL_136184	EPI_ISL_136184	EPI_ISL_136184	EPI_ISL_136184	EPI_ISL_136184	EPI_ISL_136184	EPI_ISL_136184	EPI_ISL_136184
A/duck/Vietnam/NCVD-1943/2012	H5N1	Avian	EPI_ISL_136185	EPI_ISL_136185	EPI_ISL_136185	EPI_ISL_136185	EPI_ISL_136185	EPI_ISL_136185	EPI_ISL_136185	EPI_ISL_136185
A/duck/Vietnam/NCVD-1279/2012	H5N1	Avian	EPI_ISL_136186	EPI_ISL_136186	EPI_ISL_136186	EPI_ISL_136186	EPI_ISL_136186	EPI_ISL_136186	EPI_ISL_136186	EPI_ISL_136186
A/duck/Vietnam/NCVD-1872/2012	H5N1	Avian	EPI_ISL_136187	EPI_ISL_136187	EPI_ISL_136187	EPI_ISL_136187	EPI_ISL_136187	EPI_ISL_136187	EPI_ISL_136187	EPI_ISL_136187
A/duck/Vietnam/NCVD-1899/2012	H5N1	Avian	EPI_ISL_136188	EPI_ISL_136188	EPI_ISL_136188	EPI_ISL_136188	EPI_ISL_136188	EPI_ISL_136188	EPI_ISL_136188	EPI_ISL_136188
A/duck/Vietnam/NCVD-1933/2012	H5N1	Avian	EPI_ISL_136189	EPI_ISL_136189	EPI_ISL_136189	EPI_ISL_136189	EPI_ISL_136189	EPI_ISL_136189	EPI_ISL_136189	EPI_ISL_136189
A/duck/Vietnam/NCVD-1935/2012	H5N1	Avian	EPI_ISL_136190	EPI_ISL_136190	EPI_ISL_136190	EPI_ISL_136190	EPI_ISL_136190	EPI_ISL_136190	EPI_ISL_136190	EPI_ISL_136190
A/duck/Vietnam/NCVD-1937/2012	H5N1	Avian	EPI_ISL_136191	EPI_ISL_136191	EPI_ISL_136191	EPI_ISL_136191	EPI_ISL_136191	EPI_ISL_136191	EPI_ISL_136191	EPI_ISL_136191
A/chicken/Vietnam/NCVD-854/2011	H5N1	Avian	EPI_ISL_136192	EPI_ISL_136192	EPI_ISL_136192	EPI_ISL_136192	EPI_ISL_136192	EPI_ISL_136192	EPI_ISL_136192	EPI_ISL_136192
A/chicken/Vietnam/NCVD-1942/2012	H5N1	Avian	EPI_ISL_136193	EPI_ISL_136193	EPI_ISL_136193	EPI_ISL_136193	EPI_ISL_136193	EPI_ISL_136193	EPI_ISL_136193	EPI_ISL_136193
A/duck/Vietnam/NCVD-1944/2012	H5N1	Avian	EPI_ISL_136194	EPI_ISL_136194	EPI_ISL_136194	EPI_ISL_136194	EPI_ISL_136194	EPI_ISL_136194	EPI_ISL_136194	EPI_ISL_136194
A/chicken/Vietnam/NCVD-1189/2012	H5N1	Avian	EPI_ISL_136195	EPI_ISL_136195	EPI_ISL_136195	EPI_ISL_136195	EPI_ISL_136195	EPI_ISL_136195	EPI_ISL_136195	EPI_ISL_136195
A/duck/Vietnam/NCVD129-7/2011	H5N1	Avian	EPI_ISL_136196	EPI_ISL_136196	EPI_ISL_136196	EPI_ISL_136196	EPI_ISL_136196	EPI_ISL_136196	EPI_ISL_136196	EPI_ISL_136196
A/chicken/Vietnam/NCVD-1192/2012	H5N1	Avian	EPI_ISL_136197	EPI_ISL_136197	EPI_ISL_136197	EPI_ISL_136197	EPI_ISL_136197	EPI_ISL_136197	EPI_ISL_136197	EPI_ISL_136197
A/duck/Vietnam/NCVD1-37/2011	H5N1	Avian	EPI_ISL_136198	EPI_ISL_136198	EPI_ISL_136198	EPI_ISL_136198	EPI_ISL_136198	EPI_ISL_136198	EPI_ISL_136198	EPI_ISL_136198
A/duck/Vietnam/NCVD1-48/2011	H5N1	Avian	EPI_ISL_136199	EPI_ISL_136199	EPI_ISL_136199	EPI_ISL_136199	EPI_ISL_136199	EPI_ISL_136199	EPI_ISL_136199	EPI_ISL_136199
A/duck/Vietnam/NCVD-1160/2011	H5N1	Avian	EPI_ISL_136200	EPI_ISL_136200	EPI_ISL_136200	EPI_ISL_136200	EPI_ISL_136200	EPI_ISL_136200	EPI_ISL_136200	EPI_ISL_136200
A/duck/Vietnam/NCVD-1171/2012	H5N1	Avian	EPI_ISL_136201	EPI_ISL_136201	EPI_ISL_136201	EPI_ISL_136201	EPI_ISL_136201	EPI_ISL_136201	EPI_ISL_136201	EPI_ISL_136201
A/chicken/Vietnam/NCVD-1177/2012	H5N1	Avian	EPI_ISL_136202	EPI_ISL_136202	EPI_ISL_136202	EPI_ISL_136202	EPI_ISL_136202	EPI_ISL_136202	EPI_ISL_136202	EPI_ISL_136202
A/dove/Vietnam/NCVD-1178/2012	H5N1	Avian	EPI_ISL_136203	EPI_ISL_136203	EPI_ISL_136203	EPI_ISL_136203	EPI_ISL_136203	EPI_ISL_136203	EPI_ISL_136203	EPI_ISL_136203
A/chicken/Vietnam/NCVD-1224/2012	H5N1	Avian	EPI_ISL_136204	EPI_ISL_136204	EPI_ISL_136204	EPI_ISL_136204	EPI_ISL_136204	EPI_ISL_136204	EPI_ISL_136204	EPI_ISL_136204
A/duck/Vietnam/NCVD-1901/2012	H5N1	Avian	EPI_ISL_136205	EPI_ISL_136205	EPI_ISL_136205	EPI_ISL_136205	EPI_ISL_136205	EPI_ISL_136205	EPI_ISL_136205	EPI_ISL_136205
A/duck/Vietnam/NCVD-673/2011	H5N1	Avian	EPI_ISL_136206	EPI_ISL_136206	EPI_ISL_136206	EPI_ISL_136206	EPI_ISL_136206	EPI_ISL_136206	EPI_ISL_136206	EPI_ISL_136206
A/duck/Vietnam/NCVD-674/2011	H5N1	Avian	EPI_ISL_136207	EPI_ISL_136207	EPI_ISL_136207	EPI_ISL_136207	EPI_ISL_136207	EPI_ISL_136207	EPI_ISL_136207	EPI_ISL_136207
A/duck/Vietnam/NCVD-669/2011	H5N1	Avian	EPI_ISL_136208	EPI_ISL_136208	EPI_ISL_136208	EPI_ISL_136208	EPI_ISL_136208	EPI_ISL_136208	EPI_ISL_136208	EPI_ISL_136208
A/duck/Vietnam/NCVD-1902/2012	H5N1	Avian	EPI_ISL_136209	EPI_ISL_136209	EPI_ISL_136209	EPI_ISL_136209	EPI_ISL_136209	EPI_ISL_136209	EPI_ISL_136209	EPI_ISL_136209
A/duck/Vietnam/NCVD-1904/2012	H5N1	Avian	EPI_ISL_136210	EPI_ISL_136210	EPI_ISL_136210	EPI_ISL_136210	EPI_ISL_136210	EPI_ISL_136210	EPI_ISL_136210	EPI_ISL_136210
A/duck/Vietnam/NCVD-1217/2012	H5N1	Avian	EPI_ISL_136211	EPI_ISL_136211	EPI_ISL_136211	EPI_ISL_136211	EPI_ISL_136211	EPI_ISL_136211	EPI_ISL_136211	EPI_ISL_136211
A/muscovy_duck/Vietnam/NCVD-1220/2012	H5N1	Avian	EPI_ISL_136212	EPI_ISL_136212	EPI_ISL_136212	EPI_ISL_136212	EPI_ISL_136212	EPI_ISL_136212	EPI_ISL_136212	EPI_ISL_136212
A/duck/Vietnam/NCVD-1221/2012	H5N1	Avian	EPI_ISL_136213	EPI_ISL_136213	EPI_ISL_136213	EPI_ISL_136213	EPI_ISL_136213	EPI_ISL_136213	EPI_ISL_136213	EPI_ISL_136213
A/chicken/Vietnam/NCVD-753/2011	H5N1	Avian	EPI_ISL_136214	EPI_ISL_136214	EPI_ISL_136214	EPI_ISL_136214	EPI_ISL_136214	EPI_ISL_136214	EPI_ISL_136214	EPI_ISL_136214
A/chicken/Vietnam/NCVD-1223/2012	H5N1	Avian	EPI_ISL_136215	EPI_ISL_136215	EPI_ISL_136215	EPI_ISL_136215	EPI_ISL_136215	EPI_ISL_136215	EPI_ISL_136215	EPI_ISL_136215
A/chicken/Vietnam/NCVD-1225/2012	H5N1	Avian	EPI_ISL_136216	EPI_ISL_136216	EPI_ISL_136216	EPI_ISL_136216	EPI_ISL_136216	EPI_ISL_136216	EPI_ISL_136216	EPI_ISL_136216
A/duck/Vietnam/NCVD-1232/2012	H5N1	Avian	EPI_ISL_136217	EPI_ISL_136217	EPI_ISL_136217	EPI_ISL_136217	EPI_ISL_136217	EPI_ISL_136217	EPI_ISL_136217	EPI_ISL_136217
A/duck/Vietnam/NCVD-1234/2012	H5N1	Avian	EPI_ISL_136218	EPI_ISL_136218	EPI_ISL_136218	EPI_ISL_136218	EPI_ISL_136218	EPI_ISL_136218	EPI_ISL_136218	EPI_ISL_136218
A/chicken/Vietnam/NCVD-1248/2012	H5N1	Avian	EPI_ISL_136219	EPI_ISL_136219	EPI_ISL_136219	EPI_ISL_136219	EPI_ISL_136219	EPI_ISL_136219	EPI_ISL_136219	EPI_ISL_136219
A/duck/Vietnam/NCVD-1253/2012	H5N1	Avian	EPI_ISL_136220	EPI_ISL_136220	EPI_ISL_136220	EPI_ISL_136220	EPI_ISL_136220	EPI_ISL_136220	EPI_ISL_136220	EPI_ISL_136220
A/muscovy_duck/Vietnam/NCVD-1256/2012	H5N1	Avian	EPI_ISL_136221	EPI_ISL_136221	EPI_ISL_136221	EPI_ISL_136221	EPI_ISL_136221	EPI_ISL_136221	EPI_ISL_136221	EPI_ISL_136221
A/duck/Vietnam/NCVD-1269/2012	H5N1	Avian	EPI_ISL_136222	EPI_ISL_136222	EPI_ISL_136222	EPI_ISL_136222	EPI_ISL_136222	EPI_ISL_136222	EPI_ISL_136222	EPI_ISL_136222
A/duck/Vietnam/NCVD-1306/2012	H5N1	Avian	EPI_ISL_136223	EPI_ISL_136223	EPI_ISL_136223	EPI_ISL_136223	EPI_ISL_136223	EPI_ISL_136223	EPI_ISL_136223	EPI_ISL_136223
A/duck/Vietnam/NCVD-1312/2012	H5N1	Avian	EPI_ISL_136224	EPI_ISL_136224	EPI_ISL_136224	EPI_ISL_136224	EPI_ISL_136224	EPI_ISL_136224	EPI_ISL_136224	EPI_ISL_136224
A/duck/Vietnam/NCVD-1207/2012	H5N1	Avian	EPI_ISL_136225	EPI_ISL_136225	EPI_ISL_136225	EPI_ISL_136225	EPI_ISL_136225	EPI_ISL_136225	EPI_ISL_136225	EPI_ISL_136225
A/duck/Vietnam/NCVD-1210/2012	H5N1	Avian	EPI_ISL_136226	EPI_ISL_136226	EPI_ISL_136226	EPI_ISL_136226	EPI_ISL_136226	EPI_ISL_136226	EPI_ISL_136226	EPI_ISL_136226
A/duck/Vietnam/NCVD-1219/2012	H5N1	Avian	EPI_ISL_136227	EPI_ISL_136227	EPI_ISL_136227	EPI_ISL_136227	EPI_ISL_136227	EPI_ISL_136227	EPI_ISL_136227	EPI_ISL_136227
A/duck/Vietnam/NCVD-1276/2012	H5N1	Avian	EPI_ISL_136228	EPI_ISL_136228	EPI_ISL_136228	EPI_ISL_136228	EPI_ISL_136228	EPI_ISL_136228	EPI_ISL_136228	EPI_ISL_136228
A/duck/Vietnam/NCVD-1280/2012	H5N1	Avian	EPI_ISL_136229	EPI_ISL_136229	EPI_ISL_136229	EPI_ISL_136229	EPI_ISL_136229	EPI_ISL_136229	EPI_ISL_136229	EPI_ISL_136229
A/chicken/Vietnam/NCVD-1247/2012	H5N1	Avian	EPI_ISL_136230	EPI_ISL_136230	EPI_ISL_136230	EPI_ISL_136230	EPI_ISL_136230	EPI_ISL_136230	EPI_ISL_136230	EPI_ISL_136230
A/chicken/Vietnam/NCVD-775/2011	H5N1	Avian	EPI_ISL_136231	EPI_ISL_136231	EPI_ISL_136231	EPI_ISL_136231	EPI_ISL_136231	EPI_ISL_136231	EPI_ISL_136231	EPI_ISL_136231
A/duck/Vietnam/NCVD-927/2011	H5N1	Avian	EPI_ISL_136232	EPI_ISL_136232	EPI_ISL_136232	EPI_ISL_136232	EPI_ISL_136232	EPI_ISL_136232	EPI_ISL_136232	EPI_ISL_136232
A/duck/Vietnam/NCVD-931/2011	H5N1	Avian	EPI_ISL_136233	EPI_ISL_136233	EPI_ISL_136233	EPI_ISL_136233	EPI_ISL_136233	EPI_ISL_136233	EPI_ISL_136233	EPI_ISL_136233
A/duck/Vietnam/NCVD-946/2011	H5N1	Avian	EPI_ISL_136234	EPI_ISL_136234	EPI_ISL_136234	EPI_ISL_136234	EPI_ISL_136234	EPI_ISL_136234	EPI_ISL_136234	EPI_ISL_136234
A/chicken/Vietnam/NCVD-777/2011	H5N1	Avian	EPI_ISL_136235	EPI_ISL_136235	EPI_ISL_136235	EPI_ISL_136235	EPI_ISL_136235	EPI_ISL_136235	EPI_ISL_136235	EPI_ISL_136235
A/chicken/Vietnam/NCVD-780/2011	H5N1	Avian	EPI_ISL_136236	EPI_ISL_136236	EPI_ISL_136236	EPI_ISL_136236	EPI_ISL_136236	EPI_ISL_136236	EPI_ISL_136236	EPI_ISL_136236
A/chicken/Vietnam/NCVD-802/2011	H5N1	Avian	EPI_ISL_136237	EPI_ISL_136237	EPI_ISL_136237	EPI_ISL_136237	EPI_ISL_136237	EPI_ISL_136237	EPI_ISL_136237	EPI_ISL_136237
A/duck/Vietnam/NCVD-815/2010	H5N1	Avian	EPI_ISL_136238	EPI_ISL_136238	EPI_ISL_136238	EPI_ISL_136238	EPI_ISL_136238	EPI_ISL_136238	EPI_ISL_136238	EPI_ISL_136238
A/duck/Vietnam/NCVD-825/2011	H5N1	Avian	EPI_ISL_136239	EPI_ISL_136239	EPI_ISL_136239	EPI_ISL_136239	EPI_ISL_136239	EPI_ISL_136239	EPI_ISL_136239	EPI_ISL_136239
A/duck/Vietnam/NCVD-850/2011	H5N1	Avian	EPI_ISL_136240	EPI_ISL_136240	EPI_ISL_136240	EPI_ISL_136240	EPI_ISL_136240	EPI_ISL_136240	EPI_ISL_136240	EPI_ISL_136240
A/duck/Vietnam/NCVD-645/2010	H5N1	Avian	EPI_ISL_136241	EPI_ISL_136241	EPI_ISL_136241	EPI_ISL_136241	EPI_ISL_136241	EPI_ISL_136241	EPI_ISL_136241	EPI_ISL_136241
A/chicken/Vietnam/NCVD-857/2011	H5N1	Avian	EPI_ISL_136242	EPI_ISL_136242	EPI_ISL_136242	EPI_ISL_136242	EPI_ISL_136242	EPI_ISL_136242	EPI_ISL_136242	EPI_ISL_136242
A/chicken/Vietnam/NCVD-879/2011	H5N1	Avian	EPI_ISL_136243	EPI_ISL_136243	EPI_ISL_136243	EPI_ISL_136243	EPI_ISL_136243	EPI_ISL_136243	EPI_ISL_136243	EPI_ISL_136243
A/chicken/Vietnam/NCVD-882/2011	H5N1	Avian	EPI_ISL_136244	EPI_ISL_136244	EPI_ISL_136244	EPI_ISL_136244	EPI_ISL_136244	EPI_ISL_136244	EPI_ISL_136244	EPI_ISL_136244
A/chicken/Vietnam/NCVD-883/2011	H5N1	Avian	EPI_ISL_136245	EPI_ISL_136245	EPI_ISL_136245	EPI_ISL_136245	EPI_ISL_136245	EPI_ISL_136245	EPI_ISL_136245	EPI_ISL_136245
A/duck/Vietnam/NCVD-1463/2012	H5N1	Avian	EPI_ISL_136246	EPI_ISL_136246	EPI_ISL_136246	EPI_ISL_136246	EPI_ISL_136246	EPI_ISL_136246	EPI_ISL_136246	EPI_ISL_136246
A/chicken/Vietnam/NCVD-1963/2012	H5N1	Avian	EPI_ISL_136247	EPI_ISL_136247	EPI_ISL_136247	EPI_ISL_136247	EPI_ISL_136247	EPI_ISL_136247	EPI_ISL_136247	EPI_ISL_136247
A/chicken/Vietnam/NCVD-1488/2012	H5N1	Avian	EPI_ISL_136248	EPI_ISL_136248	EPI_ISL_136248	EPI_ISL_136248	EPI_ISL_136248	EPI_ISL_136248	EPI_ISL_136248	EPI_ISL_136248
A/duck/Vietnam/NCVD-1930/2012	H5N1	Avian	EPI_ISL_136249	EPI_ISL_136249	EPI_ISL_136249	EPI_ISL_136249	EPI_ISL_136249	EPI_ISL_136249	EPI_ISL_136249	EPI_ISL_136249
A/duck/Vietnam/NCVD-1928/2012	H5N1	Avian	EPI_ISL_136250	EPI_ISL_136250	EPI_ISL_136250	EPI_ISL_136250	EPI_ISL_136250	EPI_ISL_136250	EPI_ISL_136250	EPI_ISL_136250
A/duck/Vietnam/NCVD-1931/2012	H5N1	Avian	EPI_ISL_136251	EPI_ISL_136251	EPI_ISL_136251	EPI_ISL_136251	EPI_ISL_136251	EPI_ISL_136251	EPI_ISL_136251	EPI_ISL_136251
A/duck/Vietnam/NCVD-1936/2012	H5N1	Avian	EPI_ISL_136252	EPI_ISL_136252	EPI_ISL_136252	EPI_ISL_136252	EPI_ISL_136252	EPI_ISL_136252	EPI_ISL_136252	EPI_ISL_136252
A/duck/Vietnam/NCVD-1968/2012	H5N1	Avian	EPI_ISL_136253	EPI_ISL_136253	EPI_ISL_136253	EPI_ISL_136253	EPI_ISL_136253	EPI_ISL_136253	EPI_ISL_136253	EPI_ISL_136253
A/chicken/Vietnam/NCVD-1188/2012	H5N1	Avian	EPI_ISL_136254	EPI_ISL_136254	EPI_ISL_136254	EPI_ISL_136254	EPI_ISL_136254	EPI_ISL_136254	EPI_ISL_136254	EPI_ISL_136254
A/duck/Vietnam/NCVD-1905/2012	H5N1	Avian	EPI_ISL_136255	EPI_ISL_136255	EPI_ISL_136255	EPI_ISL_136255	EPI_ISL_136255	EPI_ISL_136255	EPI_ISL_136255	EPI_ISL_136255
A/duck/Vietnam/NCVD-1593/2012	H5N1	Avian	EPI_ISL_136256	EPI_ISL_136256	EPI_ISL_136256	EPI_ISL_136256	EPI_ISL_136256	EPI_ISL_136256	EPI_ISL_136256	EPI_ISL_136256
A/duck/Vietnam/NCVD-1602/2012	H5N1	Avian	EPI_ISL_136257	EPI_ISL_136257	EPI_ISL_136257	EPI_ISL_136257	EPI_ISL_136257	EPI_ISL_136257	EPI_ISL_136257	EPI_ISL_136257
A/duck/Vietnam/NCVD-671/2011	H5N1	Avian	EPI_ISL_136297	EPI_ISL_136297	EPI_ISL_136297	EPI_ISL_136297	EPI_ISL_136297	EPI_ISL_136297	EPI_ISL_136297	EPI_ISL_136297
A/chicken/Vietnam/NCVD-1034/2011	H5N1	Avian	EPI_ISL_136298	EPI_ISL_136298	EPI_ISL_136298	EPI_ISL_136298	EPI_ISL_136298	EPI_ISL_136298	EPI_ISL_136298	EPI_ISL_136298
A/chicken/Vietnam/NCVD-1040/2011	H5N1	Avian	EPI_ISL_136299	EPI_ISL_136299	EPI_ISL_136299	EPI_ISL_136299	EPI_ISL_136299	EPI_ISL_136299	EPI_ISL_136299	EPI_ISL_136299
A/duck/Vietnam/NCVD-1042/2011	H5N1	Avian	EPI_ISL_136300	EPI_ISL_136300	EPI_ISL_136300	EPI_ISL_136300	EPI_ISL_136300	EPI_ISL_136300	EPI_ISL_136300	EPI_ISL_136300
A/duck/Vietnam/NCVD-1044/2011	H5N1	Avian	EPI_ISL_136301	EPI_ISL_136301	EPI_ISL_136301	EPI_ISL_136301	EPI_ISL_136301	EPI_ISL_136301	EPI_ISL_136301	EPI_ISL_136301
A/duck/Vietnam/NCVD-1048/2011	H5N1	Avian	EPI_ISL_136302	EPI_ISL_136302	EPI_ISL_136302	EPI_ISL_136302	EPI_ISL_136302	EPI_ISL_136302	EPI_ISL_136302	EPI_ISL_136302
A/muscovy_duck/Vietnam/NCVD-1049/2011	H5N1	Avian	EPI_ISL_136303	EPI_ISL_136303	EPI_ISL_136303	EPI_ISL_136303	EPI_ISL_136303	EPI_ISL_136303	EPI_ISL_136303	EPI_ISL_136303
A/chicken/Vietnam/NCVD-1059/2011	H5N1	Avian	EPI_ISL_136304	EPI_ISL_136304	EPI_ISL_136304	EPI_ISL_136304	EPI_ISL_136304	EPI_ISL_136304	EPI_ISL_136304	EPI_ISL_136304
A/chicken/Vietnam/NCVD-1148/2011	H5N1	Avian	EPI_ISL_136305	EPI_ISL_136305	EPI_ISL_136305	EPI_ISL_136305	EPI_ISL_136305	EPI_ISL_136305	EPI_ISL_136305	EPI_ISL_136305
A/duck/Vietnam/NCVD3-8/2011	H5N1	Avian	EPI_ISL_136306	EPI_ISL_136306	EPI_ISL_136306	EPI_ISL_136306	EPI_ISL_136306	EPI_ISL_136306	EPI_ISL_136306	EPI_ISL_136306
A/duck/Vietnam/NCVD3-31/2011	H5N1	Avian	EPI_ISL_136307	EPI_ISL_136307	EPI_ISL_136307	EPI_ISL_136307	EPI_ISL_136307	EPI_ISL_136307	EPI_ISL_136307	EPI_ISL_136307
A/duck/Vietnam/NCVD-1161/2011	H5N1	Avian	EPI_ISL_136308	EPI_ISL_136308	EPI_ISL_136308	EPI_ISL_136308	EPI_ISL_136308	EPI_ISL_136308	EPI_ISL_136308	EPI_ISL_136308
A/duck/Vietnam/NCVD-1162/2011	H5N1	Avian	EPI_ISL_136309	EPI_ISL_136309	EPI_ISL_136309	EPI_ISL_136309	EPI_ISL_136309	EPI_ISL_136309	EPI_ISL_136309	EPI_ISL_136309
A/duck/Vietnam/NCVD-1163/2011	H5N1	Avian	EPI_ISL_136310	EPI_ISL_136310	EPI_ISL_136310	EPI_ISL_136310	EPI_ISL_136310	EPI_ISL_136310	EPI_ISL_136310	EPI_ISL_136310
A/duck/Vietnam/NCVD-1182/2012	H5N1	Avian	EPI_ISL_136311	EPI_ISL_136311	EPI_ISL_136311	EPI_ISL_136311	EPI_ISL_136311	EPI_ISL_136311	EPI_ISL_136311	EPI_ISL_136311
A/duck/Vietnam/NCVD-1212/2012	H5N1	Avian	EPI_ISL_136312	EPI_ISL_136312	EPI_ISL_136312	EPI_ISL_136312	EPI_ISL_136312	EPI_ISL_136312	EPI_ISL_136312	EPI_ISL_136312
A/duck/Vietnam/NCVD-1251/2011	H5N1	Avian	EPI_ISL_136313	EPI_ISL_136313	EPI_ISL_136313	EPI_ISL_136313	EPI_ISL_136313	EPI_ISL_136313	EPI_ISL_136313	EPI_ISL_136313
A/chicken/Vietnam/NCVD-1254/2011	H5N1	Avian	EPI_ISL_136314	EPI_ISL_136314	EPI_ISL_136314	EPI_ISL_136314	EPI_ISL_136314	EPI_ISL_136314	EPI_ISL_136314	EPI_ISL_136314
A/duck/Vietnam/NCVD-1304/2012	H5N1	Avian	EPI_ISL_136315	EPI_ISL_136315	EPI_ISL_136315	EPI_ISL_136315	EPI_ISL_136315	EPI_ISL_136315	EPI_ISL_136315	EPI_ISL_136315
A/duck/Vietnam/NCVD-1547/2012	H5N1	Avian	EPI_ISL_136316	EPI_ISL_136316	EPI_ISL_136316	EPI_ISL_136316	EPI_ISL_136316	EPI_ISL_136316	EPI_ISL_136316	EPI_ISL_136316
A/duck/Vietnam/NCVD-1544/2012	H5N1	Avian	EPI_ISL_136317	EPI_ISL_136317	EPI_ISL_136317	EPI_ISL_136317	EPI_ISL_136317	EPI_ISL_136317	EPI_ISL_136317	EPI_ISL_136317
A/duck/Vietnam/NCVD-1875/2012	H5N1	Avian	EPI_ISL_136318	EPI_ISL_136318	EPI_ISL_136318	EPI_ISL_136318	EPI_ISL_136318	EPI_ISL_136318	EPI_ISL_136318	EPI_ISL_136318
A/chicken/Vietnam/NCVD-715/2011	H5N1	Avian	EPI_ISL_136319	EPI_ISL_136319	EPI_ISL_136319	EPI_ISL_136319	EPI_ISL_136319	EPI_ISL_136319	EPI_ISL_136319	EPI_ISL_136319
A/chicken/Vietnam/NCVD-1038/2011	H5N1	Avian	EPI_ISL_136320	EPI_ISL_136320	EPI_ISL_136320	EPI_ISL_136320	EPI_ISL_136320	EPI_ISL_136320	EPI_ISL_136320	EPI_ISL_136320
A/duck/Hebei/2/2011	H5N2	Avian	EPI_ISL_137254	EPI_ISL_137254	EPI_ISL_137254	EPI_ISL_137254	EPI_ISL_137254	EPI_ISL_137254	EPI_ISL_137254	EPI_ISL_137254
A/duck/Hebei/3/2011	H5N2	Avian	EPI_ISL_137255	EPI_ISL_137255	EPI_ISL_137255	EPI_ISL_137255	EPI_ISL_137255	EPI_ISL_137255	EPI_ISL_137255	EPI_ISL_137255
A/crow/Bangladesh/1008/2011	H5N1	Avian	EPI_ISL_141259	EPI_ISL_141259	EPI_ISL_141259	EPI_ISL_141259	EPI_ISL_141259	EPI_ISL_141259	EPI_ISL_141259	EPI_ISL_141259
A/crow/Bangladesh/1019/2011	H5N1	Avian	EPI_ISL_141260	EPI_ISL_141260	EPI_ISL_141260	EPI_ISL_141260	EPI_ISL_141260	EPI_ISL_141260	EPI_ISL_141260	EPI_ISL_141260
A/crow/Bangladesh/1020/2011	H5N1	Avian	EPI_ISL_141261	EPI_ISL_141261	EPI_ISL_141261	EPI_ISL_141261	EPI_ISL_141261	EPI_ISL_141261	EPI_ISL_141261	EPI_ISL_141261
A/crow/Bangladesh/1054/2011	H5N1	Avian	EPI_ISL_141262	EPI_ISL_141262	EPI_ISL_141262	EPI_ISL_141262	EPI_ISL_141262	EPI_ISL_141262	EPI_ISL_141262	EPI_ISL_141262
A/crow/Bangladesh/1061/2011	H5N1	Avian	EPI_ISL_141263	EPI_ISL_141263	EPI_ISL_141263	EPI_ISL_141263	EPI_ISL_141263	EPI_ISL_141263	EPI_ISL_141263	EPI_ISL_141263
A/chicken/Bangladesh/0912/2010	H5N1	Avian	EPI_ISL_141264	EPI_ISL_141264	EPI_ISL_141264	EPI_ISL_141264	EPI_ISL_141264	EPI_ISL_141264	EPI_ISL_141264	EPI_ISL_141264
A/chicken/Bangladesh/1012/2010	H5N1	Avian	EPI_ISL_141265	EPI_ISL_141265	EPI_ISL_141265	EPI_ISL_141265	EPI_ISL_141265	EPI_ISL_141265	EPI_ISL_141265	EPI_ISL_141265
A/chicken/Bangladesh/0411/2010	H5N1	Avian	EPI_ISL_141266	EPI_ISL_141266	EPI_ISL_141266	EPI_ISL_141266	EPI_ISL_141266	EPI_ISL_141266	EPI_ISL_141266	EPI_ISL_141266
A/Bangladesh/5487/2011	H5N1	Human	EPI_ISL_141267	EPI_ISL_141267	EPI_ISL_141267	EPI_ISL_141267	EPI_ISL_141267	EPI_ISL_141267	EPI_ISL_141267	EPI_ISL_141267
A/duck/Bangladesh/1849/2011	H5N1	Avian	EPI_ISL_141268	EPI_ISL_141268	EPI_ISL_141268	EPI_ISL_141268	EPI_ISL_141268	EPI_ISL_141268	EPI_ISL_141268	EPI_ISL_141268
A/waterfowl/Bangladesh/33025/2011	H5N1	Avian	EPI_ISL_141269	EPI_ISL_141269	EPI_ISL_141269	EPI_ISL_141269	EPI_ISL_141269	EPI_ISL_141269	EPI_ISL_141269	EPI_ISL_141269
A/environment/Bangladesh/1017/2011	H5N1	Environment	EPI_ISL_141270	EPI_ISL_141270	EPI_ISL_141270	EPI_ISL_141270	EPI_ISL_141270	EPI_ISL_141270	EPI_ISL_141270	EPI_ISL_141270
A/chicken/Bangladesh/31289-1/2011	H5N1	Avian	EPI_ISL_141271	EPI_ISL_141271	EPI_ISL_141271	EPI_ISL_141271	EPI_ISL_141271	EPI_ISL_141271	EPI_ISL_141271	EPI_ISL_141271
A/poultry/Bangladesh/11255-C/2011	H5N1	Avian	EPI_ISL_141272	EPI_ISL_141272	EPI_ISL_141272	EPI_ISL_141272	EPI_ISL_141272	EPI_ISL_141272	EPI_ISL_141272	EPI_ISL_141272
A/chicken/Bangladesh/11303/2011	H5N1	Avian	EPI_ISL_141273	EPI_ISL_141273	EPI_ISL_141273	EPI_ISL_141273	EPI_ISL_141273	EPI_ISL_141273	EPI_ISL_141273	EPI_ISL_141273
A/crow/Bangladesh/1056/2011	H5N1	Avian	EPI_ISL_141274	EPI_ISL_141274	EPI_ISL_141274	EPI_ISL_141274	EPI_ISL_141274	EPI_ISL_141274	EPI_ISL_141274	EPI_ISL_141274
A/crow/Bangladesh/313T/2011	H5N1	Avian	EPI_ISL_141275	EPI_ISL_141275	EPI_ISL_141275	EPI_ISL_141275	EPI_ISL_141275	EPI_ISL_141275	EPI_ISL_141275	EPI_ISL_141275
A/crow/Bangladesh/316T/2011	H5N1	Avian	EPI_ISL_141276	EPI_ISL_141276	EPI_ISL_141276	EPI_ISL_141276	EPI_ISL_141276	EPI_ISL_141276	EPI_ISL_141276	EPI_ISL_141276
A/chicken/Bangladesh/3072/2011	H5N1	Avian	EPI_ISL_141277	EPI_ISL_141277	EPI_ISL_141277	EPI_ISL_141277	EPI_ISL_141277	EPI_ISL_141277	EPI_ISL_141277	EPI_ISL_141277
A/chicken/Bangladesh/3075/2011	H5N1	Avian	EPI_ISL_141278	EPI_ISL_141278	EPI_ISL_141278	EPI_ISL_141278	EPI_ISL_141278	EPI_ISL_141278	EPI_ISL_141278	EPI_ISL_141278
A/goose/Bangladesh/4051T/2011	H5N1	Avian	EPI_ISL_141279	EPI_ISL_141279	EPI_ISL_141279	EPI_ISL_141279	EPI_ISL_141279	EPI_ISL_141279	EPI_ISL_141279	EPI_ISL_141279
A/chicken/Bangladesh/4058/2011	H5N1	Avian	EPI_ISL_141280	EPI_ISL_141280	EPI_ISL_141280	EPI_ISL_141280	EPI_ISL_141280	EPI_ISL_141280	EPI_ISL_141280	EPI_ISL_141280
A/chicken/Bangladesh/4070T/2011	H5N1	Avian	EPI_ISL_141281	EPI_ISL_141281	EPI_ISL_141281	EPI_ISL_141281	EPI_ISL_141281	EPI_ISL_141281	EPI_ISL_141281	EPI_ISL_141281
A/duck/Bangladesh/4120T/2011	H5N1	Avian	EPI_ISL_141282	EPI_ISL_141282	EPI_ISL_141282	EPI_ISL_141282	EPI_ISL_141282	EPI_ISL_141282	EPI_ISL_141282	EPI_ISL_141282
A/duck/Bangladesh/4124T/2011	H5N1	Avian	EPI_ISL_141283	EPI_ISL_141283	EPI_ISL_141283	EPI_ISL_141283	EPI_ISL_141283	EPI_ISL_141283	EPI_ISL_141283	EPI_ISL_141283
A/chicken/Bangladesh/11RS-1984-30/2011	H5N1	Avian	EPI_ISL_141284	EPI_ISL_141284	EPI_ISL_141284	EPI_ISL_141284	EPI_ISL_141284	EPI_ISL_141284	EPI_ISL_141284	EPI_ISL_141284
A/environment/Bangladesh/1018/2011	H5N1	Environment	EPI_ISL_141285	EPI_ISL_141285	EPI_ISL_141285	EPI_ISL_141285	EPI_ISL_141285	EPI_ISL_141285	EPI_ISL_141285	EPI_ISL_141285
A/environment/Bangladesh/1011/2011	H5N1	Environment	EPI_ISL_141286	EPI_ISL_141286	EPI_ISL_141286	EPI_ISL_141286	EPI_ISL_141286	EPI_ISL_141286	EPI_ISL_141286	EPI_ISL_141286
A/environment/Bangladesh/1017-1/2011	H5N1	Environment	EPI_ISL_141287	EPI_ISL_141287	EPI_ISL_141287	EPI_ISL_141287	EPI_ISL_141287	EPI_ISL_141287	EPI_ISL_141287	EPI_ISL_141287
A/environment/Bangladesh/1019-G/2012	H5N1	Environment	EPI_ISL_141288	EPI_ISL_141288	EPI_ISL_141288	EPI_ISL_141288	EPI_ISL_141288	EPI_ISL_141288	EPI_ISL_141288	EPI_ISL_141288
A/chicken/Bangladesh/42010/2012	H5N1	Avian	EPI_ISL_141289	EPI_ISL_141289	EPI_ISL_141289	EPI_ISL_141289	EPI_ISL_141289	EPI_ISL_141289	EPI_ISL_141289	EPI_ISL_141289
A/duck/Bangladesh/32077/2012	H5N1	Avian	EPI_ISL_141290	EPI_ISL_141290	EPI_ISL_141290	EPI_ISL_141290	EPI_ISL_141290	EPI_ISL_141290	EPI_ISL_141290	EPI_ISL_141290
A/environment/Hangzhou/109-2/2013(H5N1)	H5N1	Environment	EPI_ISL_142593	EPI_ISL_142593	EPI_ISL_142593	EPI_ISL_142593	EPI_ISL_142593	EPI_ISL_142593	EPI_ISL_142593	EPI_ISL_142593
A/Vietnam/VP12-3/2012	H5N1	Human	EPI_ISL_143488	EPI_ISL_143488	EPI_ISL_143488	EPI_ISL_143488	EPI_ISL_143488	EPI_ISL_143488	EPI_ISL_143488	EPI_ISL_143488
A/guinea_fowl/Italy/10VIR-218-134/2010	H5N2	Avian	EPI_ISL_144902	EPI_ISL_144902	EPI_ISL_144902	EPI_ISL_144902	EPI_ISL_144902	EPI_ISL_144902	EPI_ISL_144902	EPI_ISL_144902
A/chicken/Italy/11VIR-7548/2011	H5N2	Avian	EPI_ISL_144903	EPI_ISL_144903	EPI_ISL_144903	EPI_ISL_144903	EPI_ISL_144903	EPI_ISL_144903	EPI_ISL_144903	EPI_ISL_144903
A/turkey/Italy/12VIR-6607-5/2012	H5N2	Avian	EPI_ISL_144904	EPI_ISL_144904	EPI_ISL_144904	EPI_ISL_144904	EPI_ISL_144904	EPI_ISL_144904	EPI_ISL_144904	EPI_ISL_144904
A/chicken/Italy/12VIR-7785-67/2012	H5N2	Avian	EPI_ISL_144905	EPI_ISL_144905	EPI_ISL_144905	EPI_ISL_144905	EPI_ISL_144905	EPI_ISL_144905	EPI_ISL_144905	EPI_ISL_144905
A/turkey/Italy/12VIR-8036-2/2012	H5N2	Avian	EPI_ISL_144906	EPI_ISL_144906	EPI_ISL_144906	EPI_ISL_144906	EPI_ISL_144906	EPI_ISL_144906	EPI_ISL_144906	EPI_ISL_144906
A/Cambodia/X0125302/2013	H5N1	Human	EPI_ISL_150014	EPI_ISL_150014	EPI_ISL_150014	EPI_ISL_150014	EPI_ISL_150014	EPI_ISL_150014	EPI_ISL_150014	EPI_ISL_150014
A/Cambodia/X0810301/2013	H5N1	Human	EPI_ISL_150015	EPI_ISL_150015	EPI_ISL_150015	EPI_ISL_150015	EPI_ISL_150015	EPI_ISL_150015	EPI_ISL_150015	EPI_ISL_150015
A/Indonesia/NIHRD7988/2008	H5N1	Human	EPI_ISL_150052	EPI_ISL_150052	EPI_ISL_150052	EPI_ISL_150052	EPI_ISL_150052	EPI_ISL_150052	EPI_ISL_150052	EPI_ISL_150052
A/Indonesia/NIHRD9340/2009	H5N1	Human	EPI_ISL_150197	EPI_ISL_150197	EPI_ISL_150197	EPI_ISL_150197	EPI_ISL_150197	EPI_ISL_150197	EPI_ISL_150197	EPI_ISL_150197
A/Indonesia/NIHRD10728/2010	H5N1	Human	EPI_ISL_150548	EPI_ISL_150548	EPI_ISL_150548	EPI_ISL_150548	EPI_ISL_150548	EPI_ISL_150548	EPI_ISL_150548	EPI_ISL_150548
A/Indonesia/NIHRD10364/2010	H5N1	Human	EPI_ISL_150550	EPI_ISL_150550	EPI_ISL_150550	EPI_ISL_150550	EPI_ISL_150550	EPI_ISL_150550	EPI_ISL_150550	EPI_ISL_150550
A/Indonesia/NIHRD10623/2010	H5N1	Human	EPI_ISL_150551	EPI_ISL_150551	EPI_ISL_150551	EPI_ISL_150551	EPI_ISL_150551	EPI_ISL_150551	EPI_ISL_150551	EPI_ISL_150551
A/Indonesia/NIHRD10459/2010	H5N1	Human	EPI_ISL_150573	EPI_ISL_150573	EPI_ISL_150573	EPI_ISL_150573	EPI_ISL_150573	EPI_ISL_150573	EPI_ISL_150573	EPI_ISL_150573
A/Indonesia/NIHRD11046/2011	H5N1	Human	EPI_ISL_150577	EPI_ISL_150577	EPI_ISL_150577	EPI_ISL_150577	EPI_ISL_150577	EPI_ISL_150577	EPI_ISL_150577	EPI_ISL_150577
A/Indonesia/NIHRD11454/2011	H5N1	Human	EPI_ISL_151057	EPI_ISL_151057	EPI_ISL_151057	EPI_ISL_151057	EPI_ISL_151057	EPI_ISL_151057	EPI_ISL_151057	EPI_ISL_151057
A/duck/Cambodia/1281W40M3/2013	H5N1	Avian	EPI_ISL_153025	EPI_ISL_153025	EPI_ISL_153025	EPI_ISL_153025	EPI_ISL_153025	EPI_ISL_153025	EPI_ISL_153025	EPI_ISL_153025
A/Cambodia/X1030304/2013	H5N1	Human	EPI_ISL_153029	EPI_ISL_153029	EPI_ISL_153029	EPI_ISL_153029	EPI_ISL_153029	EPI_ISL_153029	EPI_ISL_153029	EPI_ISL_153029
A/Alberta/01/2014	H5N1	Human	EPI_ISL_154130	EPI_ISL_154130	EPI_ISL_154130	EPI_ISL_154130	EPI_ISL_154130	EPI_ISL_154130	EPI_ISL_154130	EPI_ISL_154130
A/mallard_duck/Shanghai/SH-9/2013	H5N8	Avian	EPI_ISL_156815	EPI_ISL_156815	EPI_ISL_156815	EPI_ISL_156815	EPI_ISL_156815	EPI_ISL_156815	EPI_ISL_156815	EPI_ISL_156815
A/Chicken/Kumamoto/1-7/2014	H5N8	Avian	EPI_ISL_159719	EPI_ISL_159719	EPI_ISL_159719	EPI_ISL_159719	EPI_ISL_159719	EPI_ISL_159719	EPI_ISL_159719	EPI_ISL_159719
A/duck/Jiangxi/95/2014	H5N6	Avian	EPI_ISL_161972	EPI_ISL_161972	EPI_ISL_161972	EPI_ISL_161972	EPI_ISL_161972	EPI_ISL_161972	EPI_ISL_161972	EPI_ISL_161972
A/environment/Shenzhen/25-24/2013	H5N6	Environment	EPI_ISL_161973	EPI_ISL_161973	EPI_ISL_161973	EPI_ISL_161973	EPI_ISL_161973	EPI_ISL_161973	EPI_ISL_161973	EPI_ISL_161973
A/Sichuan/26221/2014	H5N6	Human	EPI_ISL_163493	EPI_ISL_163493	EPI_ISL_163493	EPI_ISL_163493	EPI_ISL_163493	EPI_ISL_163493	EPI_ISL_163493	EPI_ISL_163493
A/Environment/East_Java/LBM-LM13/2012_	H5N1	Environment	EPI_ISL_164613	EPI_ISL_164613	EPI_ISL_164613	EPI_ISL_164613	EPI_ISL_164613	EPI_ISL_164613	EPI_ISL_164613	EPI_ISL_164613
A/chicken/Egypt/13VIR-2962-24/2013	H5N1	Avian	EPI_ISL_165104	EPI_ISL_165104	EPI_ISL_165104	EPI_ISL_165104	EPI_ISL_165104	EPI_ISL_165104	EPI_ISL_165104	EPI_ISL_165104
A/chicken/Egypt/13VIR-2962-109/2013	H5N1	Avian	EPI_ISL_165105	EPI_ISL_165105	EPI_ISL_165105	EPI_ISL_165105	EPI_ISL_165105	EPI_ISL_165105	EPI_ISL_165105	EPI_ISL_165105
A/duck/Egypt/13VIR-2962-195/2013	H5N1	Avian	EPI_ISL_165106	EPI_ISL_165106	EPI_ISL_165106	EPI_ISL_165106	EPI_ISL_165106	EPI_ISL_165106	EPI_ISL_165106	EPI_ISL_165106
A/duck/Egypt/13VIR-2962-196/2013	H5N1	Avian	EPI_ISL_165107	EPI_ISL_165107	EPI_ISL_165107	EPI_ISL_165107	EPI_ISL_165107	EPI_ISL_165107	EPI_ISL_165107	EPI_ISL_165107
A/chicken/Egypt/13VIR-2962-198/2013	H5N1	Avian	EPI_ISL_165108	EPI_ISL_165108	EPI_ISL_165108	EPI_ISL_165108	EPI_ISL_165108	EPI_ISL_165108	EPI_ISL_165108	EPI_ISL_165108
A/chicken/Egypt/13VIR-2962-199/2013	H5N1	Avian	EPI_ISL_165109	EPI_ISL_165109	EPI_ISL_165109	EPI_ISL_165109	EPI_ISL_165109	EPI_ISL_165109	EPI_ISL_165109	EPI_ISL_165109
A/chicken/Egypt/13VIR-2962-200/2013	H5N1	Avian	EPI_ISL_165110	EPI_ISL_165110	EPI_ISL_165110	EPI_ISL_165110	EPI_ISL_165110	EPI_ISL_165110	EPI_ISL_165110	EPI_ISL_165110
A/chicken/Egypt/13VIR-2962-203/2013	H5N1	Avian	EPI_ISL_165111	EPI_ISL_165111	EPI_ISL_165111	EPI_ISL_165111	EPI_ISL_165111	EPI_ISL_165111	EPI_ISL_165111	EPI_ISL_165111
A/chicken/Egypt/13VIR-2962-204/2013	H5N1	Avian	EPI_ISL_165112	EPI_ISL_165112	EPI_ISL_165112	EPI_ISL_165112	EPI_ISL_165112	EPI_ISL_165112	EPI_ISL_165112	EPI_ISL_165112
A/duck/Bangladesh/1559/2009	H5N2	Avian	EPI_ISL_165808	EPI_ISL_165808	EPI_ISL_165808	EPI_ISL_165808	EPI_ISL_165808	EPI_ISL_165808	EPI_ISL_165808	EPI_ISL_165808
A/duck/Beijing/FS01/2014	H5N8	Avian	EPI_ISL_166693	EPI_ISL_166693	EPI_ISL_166693	EPI_ISL_166693	EPI_ISL_166693	EPI_ISL_166693	EPI_ISL_166693	EPI_ISL_166693
A/duck/Beijing/CT01/2014	H5N8	Avian	EPI_ISL_166694	EPI_ISL_166694	EPI_ISL_166694	EPI_ISL_166694	EPI_ISL_166694	EPI_ISL_166694	EPI_ISL_166694	EPI_ISL_166694
A/turkey/Germany-MV/R2472/2014	H5N8	Avian	EPI_ISL_167140	EPI_ISL_167140	EPI_ISL_167140	EPI_ISL_167140	EPI_ISL_167140	EPI_ISL_167140	EPI_ISL_167140	EPI_ISL_167140
A/duck/England/36254/14	H5N8	Avian	EPI_ISL_167904	EPI_ISL_167904	EPI_ISL_167904	EPI_ISL_167904	EPI_ISL_167904	EPI_ISL_167904	EPI_ISL_167904	EPI_ISL_167904
A/Chicken/Netherlands/14015526/2014	H5N8	Avian	EPI_ISL_167905	EPI_ISL_167905	EPI_ISL_167905	EPI_ISL_167905	EPI_ISL_167905	EPI_ISL_167905	EPI_ISL_167905	EPI_ISL_167905
A/duck/Chiba/26-372-48/2014	H5N8	Avian	EPI_ISL_168024	EPI_ISL_168024	EPI_ISL_168024	EPI_ISL_168024	EPI_ISL_168024	EPI_ISL_168024	EPI_ISL_168024	EPI_ISL_168024
A/duck/Chiba/26-372-61/2014	H5N8	Avian	EPI_ISL_168025	EPI_ISL_168025	EPI_ISL_168025	EPI_ISL_168025	EPI_ISL_168025	EPI_ISL_168025	EPI_ISL_168025	EPI_ISL_168025
A/chicken/Netherlands/14015531/2014	H5N8	Avian	EPI_ISL_168075	EPI_ISL_168075	EPI_ISL_168075	EPI_ISL_168075	EPI_ISL_168075	EPI_ISL_168075	EPI_ISL_168075	EPI_ISL_168075
A/duck/England/36038/14	H5N8	Avian	EPI_ISL_168696	EPI_ISL_168696	EPI_ISL_168696	EPI_ISL_168696	EPI_ISL_168696	EPI_ISL_168696	EPI_ISL_168696	EPI_ISL_168696
A/duck/England/36226/14	H5N8	Avian	EPI_ISL_168697	EPI_ISL_168697	EPI_ISL_168697	EPI_ISL_168697	EPI_ISL_168697	EPI_ISL_168697	EPI_ISL_168697	EPI_ISL_168697
A/turkey/Germany/AR2485-86-L00899/2014	H5N8	Avian	EPI_ISL_169273	EPI_ISL_169273	EPI_ISL_169273	EPI_ISL_169273	EPI_ISL_169273	EPI_ISL_169273	EPI_ISL_169273	EPI_ISL_169273
A/eurasian_wigeon/Netherlands/emc-1/2014	H5N8	Avian	EPI_ISL_169280	EPI_ISL_169280	EPI_ISL_169280	EPI_ISL_169280	EPI_ISL_169280	EPI_ISL_169280	EPI_ISL_169280	EPI_ISL_169280
A/eurasian_wigeon/Netherlands/emc-2/2014	H5N8	Avian	EPI_ISL_169281	EPI_ISL_169281	EPI_ISL_169281	EPI_ISL_169281	EPI_ISL_169281	EPI_ISL_169281	EPI_ISL_169281	EPI_ISL_169281
A/chicken/Netherlands/emc-3/2014	H5N8	Avian	EPI_ISL_169282	EPI_ISL_169282	EPI_ISL_169282	EPI_ISL_169282	EPI_ISL_169282	EPI_ISL_169282	EPI_ISL_169282	EPI_ISL_169282
A/turkey/Italy/14VIR7898-10/2014	H5N8	Avian	EPI_ISL_169350	EPI_ISL_169350	EPI_ISL_169350	EPI_ISL_169350	EPI_ISL_169350	EPI_ISL_169350	EPI_ISL_169350	EPI_ISL_169350
A/turkey/Germany-NI/R3372/2014	H5N8	Avian	EPI_ISL_169351	EPI_ISL_169351	EPI_ISL_169351	EPI_ISL_169351	EPI_ISL_169351	EPI_ISL_169351	EPI_ISL_169351	EPI_ISL_169351
A/crane/Kagoshima/KU1/2014	H5N8	Avian	EPI_ISL_169390	EPI_ISL_169390	EPI_ISL_169390	EPI_ISL_169390	EPI_ISL_169390	EPI_ISL_169390	EPI_ISL_169390	EPI_ISL_169390
A/Chicken/Shandong/J01/2009	H5N1	Avian	EPI_ISL_169392	EPI_ISL_169392	EPI_ISL_169392	EPI_ISL_169392	EPI_ISL_169392	EPI_ISL_169392	EPI_ISL_169392	EPI_ISL_169392
A/Chicken/Shandong/J02/2009	H5N1	Avian	EPI_ISL_169393	EPI_ISL_169393	EPI_ISL_169393	EPI_ISL_169393	EPI_ISL_169393	EPI_ISL_169393	EPI_ISL_169393	EPI_ISL_169393
A/Chicken/Shandong/J03/2009	H5N1	Avian	EPI_ISL_169416	EPI_ISL_169416	EPI_ISL_169416	EPI_ISL_169416	EPI_ISL_169416	EPI_ISL_169416	EPI_ISL_169416	EPI_ISL_169416
A/Chicken/Shandong/J04/2009	H5N1	Avian	EPI_ISL_169417	EPI_ISL_169417	EPI_ISL_169417	EPI_ISL_169417	EPI_ISL_169417	EPI_ISL_169417	EPI_ISL_169417	EPI_ISL_169417
A/Chicken/Shandong/J05/2009	H5N1	Avian	EPI_ISL_169418	EPI_ISL_169418	EPI_ISL_169418	EPI_ISL_169418	EPI_ISL_169418	EPI_ISL_169418	EPI_ISL_169418	EPI_ISL_169418
A/Chicken/Shandong/J06/2009	H5N1	Avian	EPI_ISL_169419	EPI_ISL_169419	EPI_ISL_169419	EPI_ISL_169419	EPI_ISL_169419	EPI_ISL_169419	EPI_ISL_169419	EPI_ISL_169419
A/Duck/Shandong/Y01/2009	H5N1	Avian	EPI_ISL_169420	EPI_ISL_169420	EPI_ISL_169420	EPI_ISL_169420	EPI_ISL_169420	EPI_ISL_169420	EPI_ISL_169420	EPI_ISL_169420
A/Duck/Shandong/Y02/2009	H5N1	Avian	EPI_ISL_169421	EPI_ISL_169421	EPI_ISL_169421	EPI_ISL_169421	EPI_ISL_169421	EPI_ISL_169421	EPI_ISL_169421	EPI_ISL_169421
A/chicken/Miyazaki/7/2014	H5N8	Avian	EPI_ISL_169424	EPI_ISL_169424	EPI_ISL_169424	EPI_ISL_169424	EPI_ISL_169424	EPI_ISL_169424	EPI_ISL_169424	EPI_ISL_169424
A/environment/Kagoshima/KU-ngr-H/2014	H5N8	Environment	EPI_ISL_169429	EPI_ISL_169429	EPI_ISL_169429	EPI_ISL_169429	EPI_ISL_169429	EPI_ISL_169429	EPI_ISL_169429	EPI_ISL_169429
A/domestic_duck/Germany-NI/R3468/2014	H5N8	Avian	EPI_ISL_169632	EPI_ISL_169632	EPI_ISL_169632	EPI_ISL_169632	EPI_ISL_169632	EPI_ISL_169632	EPI_ISL_169632	EPI_ISL_169632
A/stork/Germany-MV/R24/2015	H5N8	Avian	EPI_ISL_169851	EPI_ISL_169851	EPI_ISL_169851	EPI_ISL_169851	EPI_ISL_169851	EPI_ISL_169851	EPI_ISL_169851	EPI_ISL_169851
A/chicken/Nigeria/15VIR339-2/2015	H5N1	Avian	EPI_ISL_170104	EPI_ISL_170104	EPI_ISL_170104	EPI_ISL_170104	EPI_ISL_170104	EPI_ISL_170104	EPI_ISL_170104	EPI_ISL_170104
A/chicken/Germany-MV/R153/2015	H5N8	Avian	EPI_ISL_170184	EPI_ISL_170184	EPI_ISL_170184	EPI_ISL_170184	EPI_ISL_170184	EPI_ISL_170184	EPI_ISL_170184	EPI_ISL_170184
A/chicken/Egypt/NLQP7FL-AR747/2013	H5N1	Avian	EPI_ISL_170253	EPI_ISL_170253	EPI_ISL_170253	EPI_ISL_170253	EPI_ISL_170253	EPI_ISL_170253	EPI_ISL_170253	EPI_ISL_170253
A/chicken/Egypt/NLQP33SD-AR748/2013	H5N1	Avian	EPI_ISL_170254	EPI_ISL_170254	EPI_ISL_170254	EPI_ISL_170254	EPI_ISL_170254	EPI_ISL_170254	EPI_ISL_170254	EPI_ISL_170254
A/chicken/Egypt/NLQP2AL-AR749/2013	H5N1	Avian	EPI_ISL_170255	EPI_ISL_170255	EPI_ISL_170255	EPI_ISL_170255	EPI_ISL_170255	EPI_ISL_170255	EPI_ISL_170255	EPI_ISL_170255
A/Duck/Egypt/NLQP27SG-AR750/2013	H5N1	Avian	EPI_ISL_170256	EPI_ISL_170256	EPI_ISL_170256	EPI_ISL_170256	EPI_ISL_170256	EPI_ISL_170256	EPI_ISL_170256	EPI_ISL_170256
A/chicken/Egypt/NLQP20SL-AR751/2013	H5N1	Avian	EPI_ISL_170257	EPI_ISL_170257	EPI_ISL_170257	EPI_ISL_170257	EPI_ISL_170257	EPI_ISL_170257	EPI_ISL_170257	EPI_ISL_170257
A/chicken/Egypt/NLQP639V-AR752/2013	H5N1	Avian	EPI_ISL_170258	EPI_ISL_170258	EPI_ISL_170258	EPI_ISL_170258	EPI_ISL_170258	EPI_ISL_170258	EPI_ISL_170258	EPI_ISL_170258
A/chicken/Egypt/NLQP139V-AR753/2013	H5N1	Avian	EPI_ISL_170259	EPI_ISL_170259	EPI_ISL_170259	EPI_ISL_170259	EPI_ISL_170259	EPI_ISL_170259	EPI_ISL_170259	EPI_ISL_170259
A/whooper_swan/Henan/SMX1/2015(H5N1)	H5N1	Avian	EPI_ISL_171121	EPI_ISL_171121	EPI_ISL_171121	EPI_ISL_171121	EPI_ISL_171121	EPI_ISL_171121	EPI_ISL_171121	EPI_ISL_171121
A/whooper_swan/Henan/SMX3/2015(H5N1)	H5N1	Avian	EPI_ISL_171141	EPI_ISL_171141	EPI_ISL_171141	EPI_ISL_171141	EPI_ISL_171141	EPI_ISL_171141	EPI_ISL_171141	EPI_ISL_171141
A/whooper_swan/Henan/SMX4/2015(H5N1)	H5N1	Avian	EPI_ISL_171165	EPI_ISL_171165	EPI_ISL_171165	EPI_ISL_171165	EPI_ISL_171165	EPI_ISL_171165	EPI_ISL_171165	EPI_ISL_171165
A/whooper_swan/Henan/SMX9/2015(H5N1)	H5N1	Avian	EPI_ISL_171186	EPI_ISL_171186	EPI_ISL_171186	EPI_ISL_171186	EPI_ISL_171186	EPI_ISL_171186	EPI_ISL_171186	EPI_ISL_171186
A/pochard/Henan/SMX1/2015	H5N1	Avian	EPI_ISL_171296	EPI_ISL_171296	EPI_ISL_171296	EPI_ISL_171296	EPI_ISL_171296	EPI_ISL_171296	EPI_ISL_171296	EPI_ISL_171296
A/enviroment/Henan/SMX1/2015(H5N1)	H5N1	Environment	EPI_ISL_171297	EPI_ISL_171297	EPI_ISL_171297	EPI_ISL_171297	EPI_ISL_171297	EPI_ISL_171297	EPI_ISL_171297	EPI_ISL_171297
A/ibis/Germany-MV/R44/2015	H5N8	Avian	EPI_ISL_172815	EPI_ISL_172815	EPI_ISL_172815	EPI_ISL_172815	EPI_ISL_172815	EPI_ISL_172815	EPI_ISL_172815	EPI_ISL_172815
A/chicken/Netherlands/14015766/2014	H5N8	Avian	EPI_ISL_174349	EPI_ISL_174349	EPI_ISL_174349	EPI_ISL_174349	EPI_ISL_174349	EPI_ISL_174349	EPI_ISL_174349	EPI_ISL_174349
A/Chicken/Netherlands/14015824/2014	H5N8	Avian	EPI_ISL_174350	EPI_ISL_174350	EPI_ISL_174350	EPI_ISL_174350	EPI_ISL_174350	EPI_ISL_174350	EPI_ISL_174350	EPI_ISL_174350
A/duck/Netherlands/14015898/2014	H5N8	Avian	EPI_ISL_174351	EPI_ISL_174351	EPI_ISL_174351	EPI_ISL_174351	EPI_ISL_174351	EPI_ISL_174351	EPI_ISL_174351	EPI_ISL_174351
A/chicken/Netherlands/14016437/2014	H5N8	Avian	EPI_ISL_174352	EPI_ISL_174352	EPI_ISL_174352	EPI_ISL_174352	EPI_ISL_174352	EPI_ISL_174352	EPI_ISL_174352	EPI_ISL_174352
A/broiler_duck/Korea/H1731/2014	H5N8	Avian	EPI_ISL_174380	EPI_ISL_174380	EPI_ISL_174380	EPI_ISL_174380	EPI_ISL_174380	EPI_ISL_174380	EPI_ISL_174380	EPI_ISL_174380
A/mallard/Korea/H1924-6/2014	H5N8	Avian	EPI_ISL_174398	EPI_ISL_174398	EPI_ISL_174398	EPI_ISL_174398	EPI_ISL_174398	EPI_ISL_174398	EPI_ISL_174398	EPI_ISL_174398
A/Duck/Egypt/AR236-A3NLQP/2015	H5N1	Avian	EPI_ISL_174407	EPI_ISL_174407	EPI_ISL_174407	EPI_ISL_174407	EPI_ISL_174407	EPI_ISL_174407	EPI_ISL_174407	EPI_ISL_174407
A/Turkey/Egypt/AR238-SD177NLQP/2014	H5N1	Avian	EPI_ISL_174408	EPI_ISL_174408	EPI_ISL_174408	EPI_ISL_174408	EPI_ISL_174408	EPI_ISL_174408	EPI_ISL_174408	EPI_ISL_174408
A/crane/Kagoshima/KU13/2014(H5N8)	H5N8	Avian	EPI_ISL_174516	EPI_ISL_174516	EPI_ISL_174516	EPI_ISL_174516	EPI_ISL_174516	EPI_ISL_174516	EPI_ISL_174516	EPI_ISL_174516
A/crane/Kagoshima/KU21/2014(H5N8)	H5N8	Avian	EPI_ISL_174517	EPI_ISL_174517	EPI_ISL_174517	EPI_ISL_174517	EPI_ISL_174517	EPI_ISL_174517	EPI_ISL_174517	EPI_ISL_174517
A/crane/Kagoshima/KU41/2014(H5N8)	H5N8	Avian	EPI_ISL_174518	EPI_ISL_174518	EPI_ISL_174518	EPI_ISL_174518	EPI_ISL_174518	EPI_ISL_174518	EPI_ISL_174518	EPI_ISL_174518
_A/crane/Kagoshima/KU53/2015(H5N8)	H5N8	Avian	EPI_ISL_174519	EPI_ISL_174519	EPI_ISL_174519	EPI_ISL_174519	EPI_ISL_174519	EPI_ISL_174519	EPI_ISL_174519	EPI_ISL_174519
_A/mallard_duck/Kagoshima/KU70/2015(H5N8)	H5N8	Avian	EPI_ISL_174520	EPI_ISL_174520	EPI_ISL_174520	EPI_ISL_174520	EPI_ISL_174520	EPI_ISL_174520	EPI_ISL_174520	EPI_ISL_174520
_A/mallard_duck/Kagoshima/KU116/2015(H5N8)	H5N8	Avian	EPI_ISL_174521	EPI_ISL_174521	EPI_ISL_174521	EPI_ISL_174521	EPI_ISL_174521	EPI_ISL_174521	EPI_ISL_174521	EPI_ISL_174521
A/Turkey/Egypt/14139FAOS/2014	H5N1	Avian	EPI_ISL_174923	EPI_ISL_174923	EPI_ISL_174923	EPI_ISL_174923	EPI_ISL_174923	EPI_ISL_174923	EPI_ISL_174923	EPI_ISL_174923
A/Turkey/Egypt/14240FAOS/2014	H5N1	Avian	EPI_ISL_174924	EPI_ISL_174924	EPI_ISL_174924	EPI_ISL_174924	EPI_ISL_174924	EPI_ISL_174924	EPI_ISL_174924	EPI_ISL_174924
A/MuteSwan/Sweden/SVA150311KU0277/SZ502/2015	H5N8	Avian	EPI_ISL_175534	EPI_ISL_175534	EPI_ISL_175534	EPI_ISL_175534	EPI_ISL_175534	EPI_ISL_175534	EPI_ISL_175534	EPI_ISL_175534
A/MuteSwan/Sweden/SVA150313KU0141/SZ543/2015	H5N8	Avian	EPI_ISL_175535	EPI_ISL_175535	EPI_ISL_175535	EPI_ISL_175535	EPI_ISL_175535	EPI_ISL_175535	EPI_ISL_175535	EPI_ISL_175535
A/feline/Guangdong/1/2014(H5N6)	H5N6	Mammal	EPI_ISL_176840	EPI_ISL_176840	EPI_ISL_176840	EPI_ISL_176840	EPI_ISL_176840	EPI_ISL_176840	EPI_ISL_176840	EPI_ISL_176840
A/feline/Guangdong/2/2014(H5N6)	H5N6	Mammal	EPI_ISL_176841	EPI_ISL_176841	EPI_ISL_176841	EPI_ISL_176841	EPI_ISL_176841	EPI_ISL_176841	EPI_ISL_176841	EPI_ISL_176841
A/turkey/BC/FAV14/2014	H5N2	Avian	EPI_ISL_177455	EPI_ISL_177455	EPI_ISL_177455	EPI_ISL_177455	EPI_ISL_177455	EPI_ISL_177455	EPI_ISL_177455	EPI_ISL_177455
A/chicken/Burkina_Faso/15VIR1774-35/2015	H5N1	Avian	EPI_ISL_177493	EPI_ISL_177493	EPI_ISL_177493	EPI_ISL_177493	EPI_ISL_177493	EPI_ISL_177493	EPI_ISL_177493	EPI_ISL_177493
A/domestic_duck/Hungary/7341/2015	H5N8	Avian	EPI_ISL_177584	EPI_ISL_177584	EPI_ISL_177584	EPI_ISL_177584	EPI_ISL_177584	EPI_ISL_177584	EPI_ISL_177584	EPI_ISL_177584
A/eurasian_wigeon/Netherlands/1/2015	H5N8	Avian	EPI_ISL_177649	EPI_ISL_177649	EPI_ISL_177649	EPI_ISL_177649	EPI_ISL_177649	EPI_ISL_177649	EPI_ISL_177649	EPI_ISL_177649
A/poultry/BC/FAV15/2014	H5N2	Avian	EPI_ISL_178079	EPI_ISL_178079	EPI_ISL_178079	EPI_ISL_178079	EPI_ISL_178079	EPI_ISL_178079	EPI_ISL_178079	EPI_ISL_178079
A/poultry/BC/FAV17/2014	H5N2	Avian	EPI_ISL_178080	EPI_ISL_178080	EPI_ISL_178080	EPI_ISL_178080	EPI_ISL_178080	EPI_ISL_178080	EPI_ISL_178080	EPI_ISL_178080
A/poultry/BC/FAV19/2014	H5N2	Avian	EPI_ISL_178081	EPI_ISL_178081	EPI_ISL_178081	EPI_ISL_178081	EPI_ISL_178081	EPI_ISL_178081	EPI_ISL_178081	EPI_ISL_178081
A/chicken/BC/FAV20/2014	H5N2	Avian	EPI_ISL_178082	EPI_ISL_178082	EPI_ISL_178082	EPI_ISL_178082	EPI_ISL_178082	EPI_ISL_178082	EPI_ISL_178082	EPI_ISL_178082
A/chicken/BC/FAV21/2014	H5N2	Avian	EPI_ISL_178083	EPI_ISL_178083	EPI_ISL_178083	EPI_ISL_178083	EPI_ISL_178083	EPI_ISL_178083	EPI_ISL_178083	EPI_ISL_178083
A/chicken/BC/FAV22/2014	H5N2	Avian	EPI_ISL_178084	EPI_ISL_178084	EPI_ISL_178084	EPI_ISL_178084	EPI_ISL_178084	EPI_ISL_178084	EPI_ISL_178084	EPI_ISL_178084
A/chicken/BC/FAV23/2014	H5N2	Avian	EPI_ISL_178085	EPI_ISL_178085	EPI_ISL_178085	EPI_ISL_178085	EPI_ISL_178085	EPI_ISL_178085	EPI_ISL_178085	EPI_ISL_178085
A/chicken/BC/FAV24/2014	H5N2	Avian	EPI_ISL_178086	EPI_ISL_178086	EPI_ISL_178086	EPI_ISL_178086	EPI_ISL_178086	EPI_ISL_178086	EPI_ISL_178086	EPI_ISL_178086
A/chicken/BC/FAV25/2014	H5N2	Avian	EPI_ISL_178087	EPI_ISL_178087	EPI_ISL_178087	EPI_ISL_178087	EPI_ISL_178087	EPI_ISL_178087	EPI_ISL_178087	EPI_ISL_178087
A/duck/Cambodia/587W16M1/2013	H5N1	Avian	EPI_ISL_178247	EPI_ISL_178247	EPI_ISL_178247	EPI_ISL_178247	EPI_ISL_178247	EPI_ISL_178247	EPI_ISL_178247	EPI_ISL_178247
A/American_wigeon/BC/050-31/2015	H5N8	Avian	EPI_ISL_178249	EPI_ISL_178249	EPI_ISL_178249	EPI_ISL_178249	EPI_ISL_178249	EPI_ISL_178249	EPI_ISL_178249	EPI_ISL_178249
A/Environment/Yunnan/DQ5/2015	H5N6	Environment	EPI_ISL_178250	EPI_ISL_178250	EPI_ISL_178250	EPI_ISL_178250	EPI_ISL_178250	EPI_ISL_178250	EPI_ISL_178250	EPI_ISL_178250
A/Environment/Yunnan/DQ8/2015	H5N6	Environment	EPI_ISL_178251	EPI_ISL_178251	EPI_ISL_178251	EPI_ISL_178251	EPI_ISL_178251	EPI_ISL_178251	EPI_ISL_178251	EPI_ISL_178251
A/Environment/Yunnan/DQ9/2015	H5N6	Environment	EPI_ISL_178252	EPI_ISL_178252	EPI_ISL_178252	EPI_ISL_178252	EPI_ISL_178252	EPI_ISL_178252	EPI_ISL_178252	EPI_ISL_178252
A/Environment/Yunnan/DQ16/2015	H5N6	Environment	EPI_ISL_178253	EPI_ISL_178253	EPI_ISL_178253	EPI_ISL_178253	EPI_ISL_178253	EPI_ISL_178253	EPI_ISL_178253	EPI_ISL_178253
A/Environment/Yunnan/DQ53/2015	H5N6	Environment	EPI_ISL_178255	EPI_ISL_178255	EPI_ISL_178255	EPI_ISL_178255	EPI_ISL_178255	EPI_ISL_178255	EPI_ISL_178255	EPI_ISL_178255
A/Yunnan/14563/2015	H5N6	Human	EPI_ISL_178261	EPI_ISL_178261	EPI_ISL_178261	EPI_ISL_178261	EPI_ISL_178261	EPI_ISL_178261	EPI_ISL_178261	EPI_ISL_178261
A/Yunnan/14564/2015	H5N6	Human	EPI_ISL_178262	EPI_ISL_178262	EPI_ISL_178262	EPI_ISL_178262	EPI_ISL_178262	EPI_ISL_178262	EPI_ISL_178262	EPI_ISL_178262
A/goose/Taiwan/a015/2015	H5N8	Avian	EPI_ISL_179023	EPI_ISL_179023	EPI_ISL_179023	EPI_ISL_179023	EPI_ISL_179023	EPI_ISL_179023	EPI_ISL_179023	EPI_ISL_179023
A/duck/Taiwan/a043/2015	H5N2	Avian	EPI_ISL_179024	EPI_ISL_179024	EPI_ISL_179024	EPI_ISL_179024	EPI_ISL_179024	EPI_ISL_179024	EPI_ISL_179024	EPI_ISL_179024
A/chicken/Taiwan/a174/2015	H5N3	Avian	EPI_ISL_179025	EPI_ISL_179025	EPI_ISL_179025	EPI_ISL_179025	EPI_ISL_179025	EPI_ISL_179025	EPI_ISL_179025	EPI_ISL_179025
A/duck/Taiwan/a068/2015	H5N8	Avian	EPI_ISL_179026	EPI_ISL_179026	EPI_ISL_179026	EPI_ISL_179026	EPI_ISL_179026	EPI_ISL_179026	EPI_ISL_179026	EPI_ISL_179026
A/environment/Cambodia/C823W25M1/2013	H5N1	Environment	EPI_ISL_179029	EPI_ISL_179029	EPI_ISL_179029	EPI_ISL_179029	EPI_ISL_179029	EPI_ISL_179029	EPI_ISL_179029	EPI_ISL_179029
A/environment/Cambodia/E842W25M3/2013	H5N1	Environment	EPI_ISL_179030	EPI_ISL_179030	EPI_ISL_179030	EPI_ISL_179030	EPI_ISL_179030	EPI_ISL_179030	EPI_ISL_179030	EPI_ISL_179030
A/environment/Cambodia/E866W27M1/2013	H5N1	Environment	EPI_ISL_179032	EPI_ISL_179032	EPI_ISL_179032	EPI_ISL_179032	EPI_ISL_179032	EPI_ISL_179032	EPI_ISL_179032	EPI_ISL_179032
A/environment/Cambodia/E878W27M2/2013	H5N1	Environment	EPI_ISL_179033	EPI_ISL_179033	EPI_ISL_179033	EPI_ISL_179033	EPI_ISL_179033	EPI_ISL_179033	EPI_ISL_179033	EPI_ISL_179033
A/environment/Cambodia/E938W29M3/2013	H5N1	Environment	EPI_ISL_179034	EPI_ISL_179034	EPI_ISL_179034	EPI_ISL_179034	EPI_ISL_179034	EPI_ISL_179034	EPI_ISL_179034	EPI_ISL_179034
A/environment/Cambodia/E1106W37M1/2013	H5N1	Environment	EPI_ISL_179037	EPI_ISL_179037	EPI_ISL_179037	EPI_ISL_179037	EPI_ISL_179037	EPI_ISL_179037	EPI_ISL_179037	EPI_ISL_179037
A/environment/Cambodia/E1396W44M1/2013	H5N1	Environment	EPI_ISL_179040	EPI_ISL_179040	EPI_ISL_179040	EPI_ISL_179040	EPI_ISL_179040	EPI_ISL_179040	EPI_ISL_179040	EPI_ISL_179040
A/environment/Chongqing/02412/2012	H5N1	Environment	EPI_ISL_180373	EPI_ISL_180373	EPI_ISL_180373	EPI_ISL_180373	EPI_ISL_180373	EPI_ISL_180373	EPI_ISL_180373	EPI_ISL_180373
A/environment/Guizhou/00320/2013	H5N1	Environment	EPI_ISL_180472	EPI_ISL_180472	EPI_ISL_180472	EPI_ISL_180472	EPI_ISL_180472	EPI_ISL_180472	EPI_ISL_180472	EPI_ISL_180472
A/Environment/Jiangxi/20983/2013	H5N1	Environment	EPI_ISL_180495	EPI_ISL_180495	EPI_ISL_180495	EPI_ISL_180495	EPI_ISL_180495	EPI_ISL_180495	EPI_ISL_180495	EPI_ISL_180495
A/Environment/Jiangxi/23094/2013	H5N6	Environment	EPI_ISL_180499	EPI_ISL_180499	EPI_ISL_180499	EPI_ISL_180499	EPI_ISL_180499	EPI_ISL_180499	EPI_ISL_180499	EPI_ISL_180499
A/common_teal/Korea/KU-12/2015	H5N8	Avian	EPI_ISL_181080	EPI_ISL_181080	EPI_ISL_181080	EPI_ISL_181080	EPI_ISL_181080	EPI_ISL_181080	EPI_ISL_181080	EPI_ISL_181080
A/mallard/Korea/KU3-2/2015	H5N8	Avian	EPI_ISL_181081	EPI_ISL_181081	EPI_ISL_181081	EPI_ISL_181081	EPI_ISL_181081	EPI_ISL_181081	EPI_ISL_181081	EPI_ISL_181081
A/mallard/Korea/N15-99/2015	H5N8	Avian	EPI_ISL_181082	EPI_ISL_181082	EPI_ISL_181082	EPI_ISL_181082	EPI_ISL_181082	EPI_ISL_181082	EPI_ISL_181082	EPI_ISL_181082
A/mandarin_duck/Korea/K14-366-1/2014	H5N8	Avian	EPI_ISL_181084	EPI_ISL_181084	EPI_ISL_181084	EPI_ISL_181084	EPI_ISL_181084	EPI_ISL_181084	EPI_ISL_181084	EPI_ISL_181084
A/mandarin_duck/Korea/K14-367-1/2014	H5N8	Avian	EPI_ISL_181085	EPI_ISL_181085	EPI_ISL_181085	EPI_ISL_181085	EPI_ISL_181085	EPI_ISL_181085	EPI_ISL_181085	EPI_ISL_181085
A/greater_white-fronted_goose/Korea/K14-367-4/2014	H5N8	Avian	EPI_ISL_181086	EPI_ISL_181086	EPI_ISL_181086	EPI_ISL_181086	EPI_ISL_181086	EPI_ISL_181086	EPI_ISL_181086	EPI_ISL_181086
A/greater_white-fronted_goose/Korea/K14-369-3/2014	H5N8	Avian	EPI_ISL_181087	EPI_ISL_181087	EPI_ISL_181087	EPI_ISL_181087	EPI_ISL_181087	EPI_ISL_181087	EPI_ISL_181087	EPI_ISL_181087
A/greater_white-fronted_goose/Korea/K14-371-4/2014	H5N8	Avian	EPI_ISL_181088	EPI_ISL_181088	EPI_ISL_181088	EPI_ISL_181088	EPI_ISL_181088	EPI_ISL_181088	EPI_ISL_181088	EPI_ISL_181088
A/greater_white-fronted_goose/Korea/K14-374-1/2014	H5N8	Avian	EPI_ISL_181090	EPI_ISL_181090	EPI_ISL_181090	EPI_ISL_181090	EPI_ISL_181090	EPI_ISL_181090	EPI_ISL_181090	EPI_ISL_181090
A/Falcon/Dubai/AR3430-2293/2014	H5N1	Avian	EPI_ISL_182745	EPI_ISL_182745	EPI_ISL_182745	EPI_ISL_182745	EPI_ISL_182745	EPI_ISL_182745	EPI_ISL_182745	EPI_ISL_182745
A/Sea_Gull/Dubai/AR3443-25041/2014	H5N1	Avian	EPI_ISL_182746	EPI_ISL_182746	EPI_ISL_182746	EPI_ISL_182746	EPI_ISL_182746	EPI_ISL_182746	EPI_ISL_182746	EPI_ISL_182746
A/Stone_curlew/Dubai/AR3444-25042/2014	H5N1	Avian	EPI_ISL_182747	EPI_ISL_182747	EPI_ISL_182747	EPI_ISL_182747	EPI_ISL_182747	EPI_ISL_182747	EPI_ISL_182747	EPI_ISL_182747
A/Quail/Dubai/AR3445-25043/2014	H5N1	Avian	EPI_ISL_182748	EPI_ISL_182748	EPI_ISL_182748	EPI_ISL_182748	EPI_ISL_182748	EPI_ISL_182748	EPI_ISL_182748	EPI_ISL_182748
A/chicken/Egypt/5169-2/2007	H5N1	Avian	EPI_ISL_18746	EPI_ISL_18746	EPI_ISL_18746	EPI_ISL_18746	EPI_ISL_18746	EPI_ISL_18746	EPI_ISL_18746	EPI_ISL_18746
A/Hoabara/Dubai/2455.5/2014	H5N1	Avian	EPI_ISL_191460	EPI_ISL_191460	EPI_ISL_191460	EPI_ISL_191460	EPI_ISL_191460	EPI_ISL_191460	EPI_ISL_191460	EPI_ISL_191460
A/Duck/Dubai/2459/2014	H5N1	Avian	EPI_ISL_191461	EPI_ISL_191461	EPI_ISL_191461	EPI_ISL_191461	EPI_ISL_191461	EPI_ISL_191461	EPI_ISL_191461	EPI_ISL_191461
A/Falcon/Dubai/2506/2014	H5N1	Avian	EPI_ISL_191462	EPI_ISL_191462	EPI_ISL_191462	EPI_ISL_191462	EPI_ISL_191462	EPI_ISL_191462	EPI_ISL_191462	EPI_ISL_191462
A/scarlet_ibis/Germany/AR44-L01279/2015	H5N8	Avian	EPI_ISL_191765	EPI_ISL_191765	EPI_ISL_191765	EPI_ISL_191765	EPI_ISL_191765	EPI_ISL_191765	EPI_ISL_191765	EPI_ISL_191765
A/Vietnam/14011801/2014	H5N1	Human	EPI_ISL_191954	EPI_ISL_191954	EPI_ISL_191954	EPI_ISL_191954	EPI_ISL_191954	EPI_ISL_191954	EPI_ISL_191954	EPI_ISL_191954
A/Vietnam/14012902/2014	H5N1	Human	EPI_ISL_191955	EPI_ISL_191955	EPI_ISL_191955	EPI_ISL_191955	EPI_ISL_191955	EPI_ISL_191955	EPI_ISL_191955	EPI_ISL_191955
A/Vietnam/VP13-28H/2013	H5N1	Human	EPI_ISL_191956	EPI_ISL_191956	EPI_ISL_191956	EPI_ISL_191956	EPI_ISL_191956	EPI_ISL_191956	EPI_ISL_191956	EPI_ISL_191956
A/rook/Chany/32/2015	H5N1	Avian	EPI_ISL_193362	EPI_ISL_193362	EPI_ISL_193362	EPI_ISL_193362	EPI_ISL_193362	EPI_ISL_193362	EPI_ISL_193362	EPI_ISL_193362
A/rook/Dovolnoe/50/2015	H5N1	Avian	EPI_ISL_193363	EPI_ISL_193363	EPI_ISL_193363	EPI_ISL_193363	EPI_ISL_193363	EPI_ISL_193363	EPI_ISL_193363	EPI_ISL_193363
A/rook/Sartlan/42/2015	H5N1	Avian	EPI_ISL_193364	EPI_ISL_193364	EPI_ISL_193364	EPI_ISL_193364	EPI_ISL_193364	EPI_ISL_193364	EPI_ISL_193364	EPI_ISL_193364
A/chicken/Ghana/15VIR2588-9/2015	H5N1	Avian	EPI_ISL_193674	EPI_ISL_193674	EPI_ISL_193674	EPI_ISL_193674	EPI_ISL_193674	EPI_ISL_193674	EPI_ISL_193674	EPI_ISL_193674
A/Vietnam/CD12-76/2012	H5N1	Human	EPI_ISL_195244	EPI_ISL_195244	EPI_ISL_195244	EPI_ISL_195244	EPI_ISL_195244	EPI_ISL_195244	EPI_ISL_195244	EPI_ISL_195244
A/Vietnam/VP39/2013	H5N1	Human	EPI_ISL_195245	EPI_ISL_195245	EPI_ISL_195245	EPI_ISL_195245	EPI_ISL_195245	EPI_ISL_195245	EPI_ISL_195245	EPI_ISL_195245
A/Egypt/682/2015	H5N1	Human	EPI_ISL_195659	EPI_ISL_195659	EPI_ISL_195659	EPI_ISL_195659	EPI_ISL_195659	EPI_ISL_195659	EPI_ISL_195659	EPI_ISL_195659
A/environment/Jiangsu/WX1761/2014	H5N2	Environment	EPI_ISL_196570	EPI_ISL_196570	EPI_ISL_196570	EPI_ISL_196570	EPI_ISL_196570	EPI_ISL_196570	EPI_ISL_196570	EPI_ISL_196570
A/duck/Jiangsu/WX156/2013	H5N6	Avian	EPI_ISL_196571	EPI_ISL_196571	EPI_ISL_196571	EPI_ISL_196571	EPI_ISL_196571	EPI_ISL_196571	EPI_ISL_196571	EPI_ISL_196571
A/environment/Jiangsu/WX175/2013	H5N6	Environment	EPI_ISL_196572	EPI_ISL_196572	EPI_ISL_196572	EPI_ISL_196572	EPI_ISL_196572	EPI_ISL_196572	EPI_ISL_196572	EPI_ISL_196572
A/chicken/Jiangsu/WXS7393/2014	H5N6	Avian	EPI_ISL_196573	EPI_ISL_196573	EPI_ISL_196573	EPI_ISL_196573	EPI_ISL_196573	EPI_ISL_196573	EPI_ISL_196573	EPI_ISL_196573
A/chicken/Jiangsu/WXBING2/2014	H5N6	Avian	EPI_ISL_196591	EPI_ISL_196591	EPI_ISL_196591	EPI_ISL_196591	EPI_ISL_196591	EPI_ISL_196591	EPI_ISL_196591	EPI_ISL_196591
A/turkey/Germany/AR3382-L00937/2014	H5N8	Avian	EPI_ISL_198663	EPI_ISL_198663	EPI_ISL_198663	EPI_ISL_198663	EPI_ISL_198663	EPI_ISL_198663	EPI_ISL_198663	EPI_ISL_198663
A/turkey/Germany/AR3390-L00939/2014	H5N8	Avian	EPI_ISL_198665	EPI_ISL_198665	EPI_ISL_198665	EPI_ISL_198665	EPI_ISL_198665	EPI_ISL_198665	EPI_ISL_198665	EPI_ISL_198665
A/duck/Hunan/12.17_YYFQH012-O/2014(H5N6)	H5N6	Avian	EPI_ISL_198754	EPI_ISL_198754	EPI_ISL_198754	EPI_ISL_198754	EPI_ISL_198754	EPI_ISL_198754	EPI_ISL_198754	EPI_ISL_198754
A/goose/Jilin/04.04_SY003-O/2015(H5N6)	H5N6	Avian	EPI_ISL_198757	EPI_ISL_198757	EPI_ISL_198757	EPI_ISL_198757	EPI_ISL_198757	EPI_ISL_198757	EPI_ISL_198757	EPI_ISL_198757
A/chicken/Jiangxi/04.01_NCJD131-1-O/2015(H5N6)	H5N6	Avian	EPI_ISL_198758	EPI_ISL_198758	EPI_ISL_198758	EPI_ISL_198758	EPI_ISL_198758	EPI_ISL_198758	EPI_ISL_198758	EPI_ISL_198758
A/chicken/Hunan/12.07__YYGK114-P/2013(H5N6)	H5N6	Avian	EPI_ISL_198761	EPI_ISL_198761	EPI_ISL_198761	EPI_ISL_198761	EPI_ISL_198761	EPI_ISL_198761	EPI_ISL_198761	EPI_ISL_198761
A/chicken/Hunan/12.28_YYGK034-P/2013(H5N6)	H5N6	Avian	EPI_ISL_198762	EPI_ISL_198762	EPI_ISL_198762	EPI_ISL_198762	EPI_ISL_198762	EPI_ISL_198762	EPI_ISL_198762	EPI_ISL_198762
A/duck/Hunan/12.07_YYGK108-P/2013(H5N6)	H5N6	Avian	EPI_ISL_198765	EPI_ISL_198765	EPI_ISL_198765	EPI_ISL_198765	EPI_ISL_198765	EPI_ISL_198765	EPI_ISL_198765	EPI_ISL_198765
A/duck/Hunan/12.07__YYGK110-P/2013(H5N6)	H5N6	Avian	EPI_ISL_198766	EPI_ISL_198766	EPI_ISL_198766	EPI_ISL_198766	EPI_ISL_198766	EPI_ISL_198766	EPI_ISL_198766	EPI_ISL_198766
A/duck/Hunan/12.07__YYGK111-P/2013(H5N6)	H5N6	Avian	EPI_ISL_198767	EPI_ISL_198767	EPI_ISL_198767	EPI_ISL_198767	EPI_ISL_198767	EPI_ISL_198767	EPI_ISL_198767	EPI_ISL_198767
A/duck/Hunan/12.07_YYGK112-P/2013(H5N6)	H5N6	Avian	EPI_ISL_198768	EPI_ISL_198768	EPI_ISL_198768	EPI_ISL_198768	EPI_ISL_198768	EPI_ISL_198768	EPI_ISL_198768	EPI_ISL_198768
A/duck/Hunan/12.07_YYGK113-P/2013(H5N6)	H5N6	Avian	EPI_ISL_198769	EPI_ISL_198769	EPI_ISL_198769	EPI_ISL_198769	EPI_ISL_198769	EPI_ISL_198769	EPI_ISL_198769	EPI_ISL_198769
A/duck/Hunan/12.07__YYGK118-P/2013(H5N6)	H5N6	Avian	EPI_ISL_198770	EPI_ISL_198770	EPI_ISL_198770	EPI_ISL_198770	EPI_ISL_198770	EPI_ISL_198770	EPI_ISL_198770	EPI_ISL_198770
A/duck/Hunan/12.07_YYGK032-P/2013(H5N6)	H5N6	Avian	EPI_ISL_198771	EPI_ISL_198771	EPI_ISL_198771	EPI_ISL_198771	EPI_ISL_198771	EPI_ISL_198771	EPI_ISL_198771	EPI_ISL_198771
A/duck/Hunan/12.07__YYGK0043-P/2013(H5N6)	H5N6	Avian	EPI_ISL_198772	EPI_ISL_198772	EPI_ISL_198772	EPI_ISL_198772	EPI_ISL_198772	EPI_ISL_198772	EPI_ISL_198772	EPI_ISL_198772
A/duck/Hunan/12.07_YYGK68-P/2013(H5N6)	H5N6	Avian	EPI_ISL_198773	EPI_ISL_198773	EPI_ISL_198773	EPI_ISL_198773	EPI_ISL_198773	EPI_ISL_198773	EPI_ISL_198773	EPI_ISL_198773
A/duck/Hunan/12.07_YGK098-P/2013(H5N6)	H5N6	Avian	EPI_ISL_198777	EPI_ISL_198777	EPI_ISL_198777	EPI_ISL_198777	EPI_ISL_198777	EPI_ISL_198777	EPI_ISL_198777	EPI_ISL_198777
A/chicken/Hunan/02.26_YYGKJ281-P/2014(H5N6)	H5N6	Avian	EPI_ISL_198781	EPI_ISL_198781	EPI_ISL_198781	EPI_ISL_198781	EPI_ISL_198781	EPI_ISL_198781	EPI_ISL_198781	EPI_ISL_198781
A/chicken/Hunan/02.26__YYGKJ295-P/2014(H5N6)	H5N6	Avian	EPI_ISL_198782	EPI_ISL_198782	EPI_ISL_198782	EPI_ISL_198782	EPI_ISL_198782	EPI_ISL_198782	EPI_ISL_198782	EPI_ISL_198782
A/duck/Hunan/01.16_YYFQH185-P/2014(H5N6)	H5N6	Avian	EPI_ISL_198783	EPI_ISL_198783	EPI_ISL_198783	EPI_ISL_198783	EPI_ISL_198783	EPI_ISL_198783	EPI_ISL_198783	EPI_ISL_198783
A/duck/Hunan/01.16_YYGK0204-P/2014(H5N6)	H5N6	Avian	EPI_ISL_198784	EPI_ISL_198784	EPI_ISL_198784	EPI_ISL_198784	EPI_ISL_198784	EPI_ISL_198784	EPI_ISL_198784	EPI_ISL_198784
A/duck/Hunan/01.16_YYGK218-P/2014(H5N6)	H5N6	Avian	EPI_ISL_198785	EPI_ISL_198785	EPI_ISL_198785	EPI_ISL_198785	EPI_ISL_198785	EPI_ISL_198785	EPI_ISL_198785	EPI_ISL_198785
A/duck/Hunan/02.26_YYGK249-P/2014(H5N6)	H5N6	Avian	EPI_ISL_198789	EPI_ISL_198789	EPI_ISL_198789	EPI_ISL_198789	EPI_ISL_198789	EPI_ISL_198789	EPI_ISL_198789	EPI_ISL_198789
A/duck/Hunan/02.26_YYGK250-P/2014(H5N6)	H5N6	Avian	EPI_ISL_198791	EPI_ISL_198791	EPI_ISL_198791	EPI_ISL_198791	EPI_ISL_198791	EPI_ISL_198791	EPI_ISL_198791	EPI_ISL_198791
A/duck/Hunan/02.26__YYGK251-P/2014(H5N6)	H5N6	Avian	EPI_ISL_198792	EPI_ISL_198792	EPI_ISL_198792	EPI_ISL_198792	EPI_ISL_198792	EPI_ISL_198792	EPI_ISL_198792	EPI_ISL_198792
A/duck/Hunan/02.26_YYGK254-P/2014(H5N6)	H5N6	Avian	EPI_ISL_198793	EPI_ISL_198793	EPI_ISL_198793	EPI_ISL_198793	EPI_ISL_198793	EPI_ISL_198793	EPI_ISL_198793	EPI_ISL_198793
A/duck/Hunan/02.26__YYGK0255-P/2014(H5N6)	H5N6	Avian	EPI_ISL_198794	EPI_ISL_198794	EPI_ISL_198794	EPI_ISL_198794	EPI_ISL_198794	EPI_ISL_198794	EPI_ISL_198794	EPI_ISL_198794
A/duck/Hunan/02.26_YYGK263-P/2014(H5N6)	H5N6	Avian	EPI_ISL_198795	EPI_ISL_198795	EPI_ISL_198795	EPI_ISL_198795	EPI_ISL_198795	EPI_ISL_198795	EPI_ISL_198795	EPI_ISL_198795
A/duck/Hunan/02.26_YYGK265-P/2014(H5N6)	H5N6	Avian	EPI_ISL_198796	EPI_ISL_198796	EPI_ISL_198796	EPI_ISL_198796	EPI_ISL_198796	EPI_ISL_198796	EPI_ISL_198796	EPI_ISL_198796
A/duck/Hunan/02.26_YYGK266-P/2014(H5N6)	H5N6	Avian	EPI_ISL_198797	EPI_ISL_198797	EPI_ISL_198797	EPI_ISL_198797	EPI_ISL_198797	EPI_ISL_198797	EPI_ISL_198797	EPI_ISL_198797
A/environment/Jiangxi/02.10_NCDZT023/2015(H5N6)	H5N6	Environment	EPI_ISL_198798	EPI_ISL_198798	EPI_ISL_198798	EPI_ISL_198798	EPI_ISL_198798	EPI_ISL_198798	EPI_ISL_198798	EPI_ISL_198798
A/Pigeon/Jiangxi/02.10__NCDZT0017-P/2015(H5N6)	H5N6	Avian	EPI_ISL_198799	EPI_ISL_198799	EPI_ISL_198799	EPI_ISL_198799	EPI_ISL_198799	EPI_ISL_198799	EPI_ISL_198799	EPI_ISL_198799
A/environment/Jiangxi/02.10_NCDZT009/2015(H5N6)	H5N6	Environment	EPI_ISL_198800	EPI_ISL_198800	EPI_ISL_198800	EPI_ISL_198800	EPI_ISL_198800	EPI_ISL_198800	EPI_ISL_198800	EPI_ISL_198800
A/duck/Hunan/02.26_YYGK267-P/2014(H5N6)	H5N6	Avian	EPI_ISL_198801	EPI_ISL_198801	EPI_ISL_198801	EPI_ISL_198801	EPI_ISL_198801	EPI_ISL_198801	EPI_ISL_198801	EPI_ISL_198801
A/duck/Hunan/02.26_YYGK271-P/2014(H5N6)	H5N6	Avian	EPI_ISL_198802	EPI_ISL_198802	EPI_ISL_198802	EPI_ISL_198802	EPI_ISL_198802	EPI_ISL_198802	EPI_ISL_198802	EPI_ISL_198802
A/duck/Hunan/02.26_YYGK275/2014(H5N6)	H5N6	Avian	EPI_ISL_198803	EPI_ISL_198803	EPI_ISL_198803	EPI_ISL_198803	EPI_ISL_198803	EPI_ISL_198803	EPI_ISL_198803	EPI_ISL_198803
A/duck/Hunan/02.26_YYGK276-P/2014(H5N6)	H5N6	Avian	EPI_ISL_198804	EPI_ISL_198804	EPI_ISL_198804	EPI_ISL_198804	EPI_ISL_198804	EPI_ISL_198804	EPI_ISL_198804	EPI_ISL_198804
A/duck/Hunan/02.16_YYGK281-P/2014(H5N6)	H5N6	Avian	EPI_ISL_198805	EPI_ISL_198805	EPI_ISL_198805	EPI_ISL_198805	EPI_ISL_198805	EPI_ISL_198805	EPI_ISL_198805	EPI_ISL_198805
A/duck/Hunan/02.26_YYGK283-P/2014(H5N6)	H5N6	Avian	EPI_ISL_198806	EPI_ISL_198806	EPI_ISL_198806	EPI_ISL_198806	EPI_ISL_198806	EPI_ISL_198806	EPI_ISL_198806	EPI_ISL_198806
A/duck/Hunan/02.26_YYGK286-P/2014(H5N6)	H5N6	Avian	EPI_ISL_198807	EPI_ISL_198807	EPI_ISL_198807	EPI_ISL_198807	EPI_ISL_198807	EPI_ISL_198807	EPI_ISL_198807	EPI_ISL_198807
A/duck/Hunan/02.26_YYGK289-P/2014(H5N6)	H5N6	Avian	EPI_ISL_198808	EPI_ISL_198808	EPI_ISL_198808	EPI_ISL_198808	EPI_ISL_198808	EPI_ISL_198808	EPI_ISL_198808	EPI_ISL_198808
A/duck/Hunan/02.26_YYFQH290-P/2014(H5N6)	H5N6	Avian	EPI_ISL_198809	EPI_ISL_198809	EPI_ISL_198809	EPI_ISL_198809	EPI_ISL_198809	EPI_ISL_198809	EPI_ISL_198809	EPI_ISL_198809
A/duck/Hunan/02.26_YYFQHY291-P/2014(H5N6)	H5N6	Avian	EPI_ISL_198810	EPI_ISL_198810	EPI_ISL_198810	EPI_ISL_198810	EPI_ISL_198810	EPI_ISL_198810	EPI_ISL_198810	EPI_ISL_198810
A/duck/Hunan/02.26__YYFQH293-P/2014(H5N6)	H5N6	Avian	EPI_ISL_198811	EPI_ISL_198811	EPI_ISL_198811	EPI_ISL_198811	EPI_ISL_198811	EPI_ISL_198811	EPI_ISL_198811	EPI_ISL_198811
A/duck/Hunan/02.26_YYFQH294-P/2014(H5N6)	H5N6	Avian	EPI_ISL_198812	EPI_ISL_198812	EPI_ISL_198812	EPI_ISL_198812	EPI_ISL_198812	EPI_ISL_198812	EPI_ISL_198812	EPI_ISL_198812
A/duck/Hunan/02.26_YYGQH295-P/2014(H5N6)	H5N6	Avian	EPI_ISL_198813	EPI_ISL_198813	EPI_ISL_198813	EPI_ISL_198813	EPI_ISL_198813	EPI_ISL_198813	EPI_ISL_198813	EPI_ISL_198813
A/duck/Hunan/02.26_YYFQH297-P/2014(H5N6)	H5N6	Avian	EPI_ISL_198814	EPI_ISL_198814	EPI_ISL_198814	EPI_ISL_198814	EPI_ISL_198814	EPI_ISL_198814	EPI_ISL_198814	EPI_ISL_198814
A/duck/Hunan/02.26_YYGKY298-P/2014(H5N6)	H5N6	Avian	EPI_ISL_198815	EPI_ISL_198815	EPI_ISL_198815	EPI_ISL_198815	EPI_ISL_198815	EPI_ISL_198815	EPI_ISL_198815	EPI_ISL_198815
A/duck/Hunan/01.16_YYFQH299-P/2014(H5N6)	H5N6	Avian	EPI_ISL_198816	EPI_ISL_198816	EPI_ISL_198816	EPI_ISL_198816	EPI_ISL_198816	EPI_ISL_198816	EPI_ISL_198816	EPI_ISL_198816
A/duck/Hunan/01.16_YYFQH300-P/2014(H5N6)	H5N6	Avian	EPI_ISL_198817	EPI_ISL_198817	EPI_ISL_198817	EPI_ISL_198817	EPI_ISL_198817	EPI_ISL_198817	EPI_ISL_198817	EPI_ISL_198817
A/duck/Hunan/01.16_YYFQH302-P/2014(H5N6)	H5N6	Avian	EPI_ISL_198818	EPI_ISL_198818	EPI_ISL_198818	EPI_ISL_198818	EPI_ISL_198818	EPI_ISL_198818	EPI_ISL_198818	EPI_ISL_198818
A/duck/Hunan/01.16_YYFQH303-P/2014(H5N6)	H5N6	Avian	EPI_ISL_198819	EPI_ISL_198819	EPI_ISL_198819	EPI_ISL_198819	EPI_ISL_198819	EPI_ISL_198819	EPI_ISL_198819	EPI_ISL_198819
A/duck/Hunan/01.16_YYFQH304-P/2014(H5N6)	H5N6	Avian	EPI_ISL_198820	EPI_ISL_198820	EPI_ISL_198820	EPI_ISL_198820	EPI_ISL_198820	EPI_ISL_198820	EPI_ISL_198820	EPI_ISL_198820
A/duck/Hunan/01.16_YYFQH305-P/2014(H5N6)	H5N6	Avian	EPI_ISL_198821	EPI_ISL_198821	EPI_ISL_198821	EPI_ISL_198821	EPI_ISL_198821	EPI_ISL_198821	EPI_ISL_198821	EPI_ISL_198821
A/duck/Hunan/01.16_YYFQH306-P/2014(H5N6)	H5N6	Avian	EPI_ISL_198822	EPI_ISL_198822	EPI_ISL_198822	EPI_ISL_198822	EPI_ISL_198822	EPI_ISL_198822	EPI_ISL_198822	EPI_ISL_198822
A/duck/Hunan/01.16_YYFQH307-P/2014(H5N6)	H5N6	Avian	EPI_ISL_198823	EPI_ISL_198823	EPI_ISL_198823	EPI_ISL_198823	EPI_ISL_198823	EPI_ISL_198823	EPI_ISL_198823	EPI_ISL_198823
A/duck/Hunan/02.26_YYFQH308-P/2014(H5N6)	H5N6	Avian	EPI_ISL_198824	EPI_ISL_198824	EPI_ISL_198824	EPI_ISL_198824	EPI_ISL_198824	EPI_ISL_198824	EPI_ISL_198824	EPI_ISL_198824
A/duck/Hunan/01.16_YYFQH309-P/2014(H5N6)	H5N6	Avian	EPI_ISL_198825	EPI_ISL_198825	EPI_ISL_198825	EPI_ISL_198825	EPI_ISL_198825	EPI_ISL_198825	EPI_ISL_198825	EPI_ISL_198825
A/duck/Hunan/01.16_YYFQH310-P/2014(H5N6)	H5N6	Avian	EPI_ISL_198826	EPI_ISL_198826	EPI_ISL_198826	EPI_ISL_198826	EPI_ISL_198826	EPI_ISL_198826	EPI_ISL_198826	EPI_ISL_198826
A/duck/Hunan/02.26_YYFQH311-P/2014(H5N6)	H5N6	Avian	EPI_ISL_198827	EPI_ISL_198827	EPI_ISL_198827	EPI_ISL_198827	EPI_ISL_198827	EPI_ISL_198827	EPI_ISL_198827	EPI_ISL_198827
A/duck/Hunan/01.16_YYFQH315-P/2014(H5N6)	H5N6	Avian	EPI_ISL_198828	EPI_ISL_198828	EPI_ISL_198828	EPI_ISL_198828	EPI_ISL_198828	EPI_ISL_198828	EPI_ISL_198828	EPI_ISL_198828
A/duck/Hunan/01.16_YYFQH317-P/2014(H5N6)	H5N6	Avian	EPI_ISL_198829	EPI_ISL_198829	EPI_ISL_198829	EPI_ISL_198829	EPI_ISL_198829	EPI_ISL_198829	EPI_ISL_198829	EPI_ISL_198829
A/duck/Hunan/01.16_YYFQH318-P/2014(H5N6)	H5N6	Avian	EPI_ISL_198830	EPI_ISL_198830	EPI_ISL_198830	EPI_ISL_198830	EPI_ISL_198830	EPI_ISL_198830	EPI_ISL_198830	EPI_ISL_198830
A/duck/Hunan/01.16_YYFQH319-P/2014(H5N6)	H5N6	Avian	EPI_ISL_198831	EPI_ISL_198831	EPI_ISL_198831	EPI_ISL_198831	EPI_ISL_198831	EPI_ISL_198831	EPI_ISL_198831	EPI_ISL_198831
A/duck/Hunan/02.26__YYFQH320-P/2014(H5N6)	H5N6	Avian	EPI_ISL_198832	EPI_ISL_198832	EPI_ISL_198832	EPI_ISL_198832	EPI_ISL_198832	EPI_ISL_198832	EPI_ISL_198832	EPI_ISL_198832
A/duck/Hunan/12.17_YYGK014/2014(H5N6)	H5N6	Avian	EPI_ISL_198833	EPI_ISL_198833	EPI_ISL_198833	EPI_ISL_198833	EPI_ISL_198833	EPI_ISL_198833	EPI_ISL_198833	EPI_ISL_198833
A/environment/Jiangxi/02.10_NCDZT0018/2015(H5N6)	H5N6	Environment	EPI_ISL_198835	EPI_ISL_198835	EPI_ISL_198835	EPI_ISL_198835	EPI_ISL_198835	EPI_ISL_198835	EPI_ISL_198835	EPI_ISL_198835
A/environment/Jiangxi/02.10_NCDZT018/2015(H5N6)	H5N6	Environment	EPI_ISL_198836	EPI_ISL_198836	EPI_ISL_198836	EPI_ISL_198836	EPI_ISL_198836	EPI_ISL_198836	EPI_ISL_198836	EPI_ISL_198836
A/environment/JiangXi/02.10__NCNP0019/2015(H5N6)	H5N6	Environment	EPI_ISL_198838	EPI_ISL_198838	EPI_ISL_198838	EPI_ISL_198838	EPI_ISL_198838	EPI_ISL_198838	EPI_ISL_198838	EPI_ISL_198838
A/pigeon/Jilin/04.25_CCHL018-O/2015(H5N6)	H5N6	Avian	EPI_ISL_198849	EPI_ISL_198849	EPI_ISL_198849	EPI_ISL_198849	EPI_ISL_198849	EPI_ISL_198849	EPI_ISL_198849	EPI_ISL_198849
A/chicken/Jiangxi/04.01__NCDZT0040-O/2015(H5N6)	H5N6	Avian	EPI_ISL_198856	EPI_ISL_198856	EPI_ISL_198856	EPI_ISL_198856	EPI_ISL_198856	EPI_ISL_198856	EPI_ISL_198856	EPI_ISL_198856
A/duck/Hunan/12.17_YYGK040/2014(H5N6)	H5N6	Avian	EPI_ISL_198857	EPI_ISL_198857	EPI_ISL_198857	EPI_ISL_198857	EPI_ISL_198857	EPI_ISL_198857	EPI_ISL_198857	EPI_ISL_198857
A/duck/Hunan/12.17_YYFQH052-P/2014(H5N6)	H5N6	Avian	EPI_ISL_198860	EPI_ISL_198860	EPI_ISL_198860	EPI_ISL_198860	EPI_ISL_198860	EPI_ISL_198860	EPI_ISL_198860	EPI_ISL_198860
A/chicken/Hunan/04.14_YYKG0533-Z-O/2015(H5N6)	H5N6	Avian	EPI_ISL_198861	EPI_ISL_198861	EPI_ISL_198861	EPI_ISL_198861	EPI_ISL_198861	EPI_ISL_198861	EPI_ISL_198861	EPI_ISL_198861
A/duck/Hunan/12.17_YYGK056/2014(H5N6)	H5N6	Avian	EPI_ISL_198862	EPI_ISL_198862	EPI_ISL_198862	EPI_ISL_198862	EPI_ISL_198862	EPI_ISL_198862	EPI_ISL_198862	EPI_ISL_198862
A/duck/Hunan/12.17_YYGK0057/2014(H5N6)	H5N6	Avian	EPI_ISL_198863	EPI_ISL_198863	EPI_ISL_198863	EPI_ISL_198863	EPI_ISL_198863	EPI_ISL_198863	EPI_ISL_198863	EPI_ISL_198863
A/duck/Sichuan/04.27_NBXJ717/2014(H5N6)	H5N6	Avian	EPI_ISL_198866	EPI_ISL_198866	EPI_ISL_198866	EPI_ISL_198866	EPI_ISL_198866	EPI_ISL_198866	EPI_ISL_198866	EPI_ISL_198866
A/duck/Sichuan/04.27_NBXJ718/2014(H5N6)	H5N6	Avian	EPI_ISL_198867	EPI_ISL_198867	EPI_ISL_198867	EPI_ISL_198867	EPI_ISL_198867	EPI_ISL_198867	EPI_ISL_198867	EPI_ISL_198867
A/duck/Sichuan/04.27_NBXJ71/2014(H5N6)	H5N6	Avian	EPI_ISL_198868	EPI_ISL_198868	EPI_ISL_198868	EPI_ISL_198868	EPI_ISL_198868	EPI_ISL_198868	EPI_ISL_198868	EPI_ISL_198868
A/duck/Sichuan/04.27_NBXJ720/2014(H5N6)	H5N6	Avian	EPI_ISL_198869	EPI_ISL_198869	EPI_ISL_198869	EPI_ISL_198869	EPI_ISL_198869	EPI_ISL_198869	EPI_ISL_198869	EPI_ISL_198869
A/duck/Sichuan/04.27_NBXJ731/2014(H5N6)	H5N6	Avian	EPI_ISL_198870	EPI_ISL_198870	EPI_ISL_198870	EPI_ISL_198870	EPI_ISL_198870	EPI_ISL_198870	EPI_ISL_198870	EPI_ISL_198870
A/duck/Sichuan/04.27_NCXJ073/2014(H5N6)	H5N6	Avian	EPI_ISL_198871	EPI_ISL_198871	EPI_ISL_198871	EPI_ISL_198871	EPI_ISL_198871	EPI_ISL_198871	EPI_ISL_198871	EPI_ISL_198871
A/duck/Sichuan/04.27_NBXJ79/2014(H5N6)	H5N6	Avian	EPI_ISL_198872	EPI_ISL_198872	EPI_ISL_198872	EPI_ISL_198872	EPI_ISL_198872	EPI_ISL_198872	EPI_ISL_198872	EPI_ISL_198872
A/duck/Hunan/12.17_YYGK079-1/2014(H5N6)	H5N6	Avian	EPI_ISL_198873	EPI_ISL_198873	EPI_ISL_198873	EPI_ISL_198873	EPI_ISL_198873	EPI_ISL_198873	EPI_ISL_198873	EPI_ISL_198873
A/duck/Sichuan/04.27_NBXJ713/2014(H5N6)	H5N6	Avian	EPI_ISL_198874	EPI_ISL_198874	EPI_ISL_198874	EPI_ISL_198874	EPI_ISL_198874	EPI_ISL_198874	EPI_ISL_198874	EPI_ISL_198874
A/environment/Jilin/04.11_CCHSL012/2015(H5N6)	H5N6	Environment	EPI_ISL_198875	EPI_ISL_198875	EPI_ISL_198875	EPI_ISL_198875	EPI_ISL_198875	EPI_ISL_198875	EPI_ISL_198875	EPI_ISL_198875
A/duck/Hunan/12.17_YYGK082/2014(H5N6)	H5N6	Avian	EPI_ISL_198876	EPI_ISL_198876	EPI_ISL_198876	EPI_ISL_198876	EPI_ISL_198876	EPI_ISL_198876	EPI_ISL_198876	EPI_ISL_198876
A/environment/Jilin/04.25_NA004/2015(H5N6)	H5N6	Environment	EPI_ISL_198878	EPI_ISL_198878	EPI_ISL_198878	EPI_ISL_198878	EPI_ISL_198878	EPI_ISL_198878	EPI_ISL_198878	EPI_ISL_198878
A/chicken/Yunnan/03.16_DQXYL0034-O/2015(H5N6)	H5N6	Avian	EPI_ISL_198880	EPI_ISL_198880	EPI_ISL_198880	EPI_ISL_198880	EPI_ISL_198880	EPI_ISL_198880	EPI_ISL_198880	EPI_ISL_198880
A/chicken/Yunnan/03.16__DQJT0048-O/2015(H5N6)	H5N6	Avian	EPI_ISL_198881	EPI_ISL_198881	EPI_ISL_198881	EPI_ISL_198881	EPI_ISL_198881	EPI_ISL_198881	EPI_ISL_198881	EPI_ISL_198881
A/duck/Yunnan/03.16_DQXYL0039-O/2015(H5N6)	H5N6	Avian	EPI_ISL_198882	EPI_ISL_198882	EPI_ISL_198882	EPI_ISL_198882	EPI_ISL_198882	EPI_ISL_198882	EPI_ISL_198882	EPI_ISL_198882
A/duck/Yunnan/03.15_DQWGH005-O/2015(H5N6)	H5N6	Avian	EPI_ISL_198883	EPI_ISL_198883	EPI_ISL_198883	EPI_ISL_198883	EPI_ISL_198883	EPI_ISL_198883	EPI_ISL_198883	EPI_ISL_198883
A/chicken/Jiangxi/12.05_NCDZT0012/2014(H5N6)	H5N6	Avian	EPI_ISL_198884	EPI_ISL_198884	EPI_ISL_198884	EPI_ISL_198884	EPI_ISL_198884	EPI_ISL_198884	EPI_ISL_198884	EPI_ISL_198884
A/chicken/Jiangxi/12.05_NCDZT0020/2014(H5N6)	H5N6	Avian	EPI_ISL_198885	EPI_ISL_198885	EPI_ISL_198885	EPI_ISL_198885	EPI_ISL_198885	EPI_ISL_198885	EPI_ISL_198885	EPI_ISL_198885
A/chicken/Jiangxi/12.05_NCDZT0021/2014(H5N6)	H5N6	Avian	EPI_ISL_198886	EPI_ISL_198886	EPI_ISL_198886	EPI_ISL_198886	EPI_ISL_198886	EPI_ISL_198886	EPI_ISL_198886	EPI_ISL_198886
A/chicken/Jiangxi/12.05_NCDZT0031/2014(H5N6)	H5N6	Avian	EPI_ISL_198887	EPI_ISL_198887	EPI_ISL_198887	EPI_ISL_198887	EPI_ISL_198887	EPI_ISL_198887	EPI_ISL_198887	EPI_ISL_198887
A/chicken/Jiangxi/12.05_NCDZT0032/2014(H5N6)	H5N6	Avian	EPI_ISL_198888	EPI_ISL_198888	EPI_ISL_198888	EPI_ISL_198888	EPI_ISL_198888	EPI_ISL_198888	EPI_ISL_198888	EPI_ISL_198888
A/chicken/Jiangxi/12.05_NCDZT0040/2014(H5N6)	H5N6	Avian	EPI_ISL_198889	EPI_ISL_198889	EPI_ISL_198889	EPI_ISL_198889	EPI_ISL_198889	EPI_ISL_198889	EPI_ISL_198889	EPI_ISL_198889
A/chicken/Jiangxi/12.05_NCDZT007/2014(H5N6)	H5N6	Avian	EPI_ISL_198890	EPI_ISL_198890	EPI_ISL_198890	EPI_ISL_198890	EPI_ISL_198890	EPI_ISL_198890	EPI_ISL_198890	EPI_ISL_198890
A/chicken/Jiangxi/12.05_NCDZT009/2014(H5N6)	H5N6	Avian	EPI_ISL_198891	EPI_ISL_198891	EPI_ISL_198891	EPI_ISL_198891	EPI_ISL_198891	EPI_ISL_198891	EPI_ISL_198891	EPI_ISL_198891
A/pigeon/Sichuan/04.27_NBXJ743/2014(H5N6)	H5N6	Avian	EPI_ISL_198893	EPI_ISL_198893	EPI_ISL_198893	EPI_ISL_198893	EPI_ISL_198893	EPI_ISL_198893	EPI_ISL_198893	EPI_ISL_198893
A/environment/Jiangxi/02.10_NCDZT16/2015(H5N6)	H5N6	Environment	EPI_ISL_198894	EPI_ISL_198894	EPI_ISL_198894	EPI_ISL_198894	EPI_ISL_198894	EPI_ISL_198894	EPI_ISL_198894	EPI_ISL_198894
A/environment/Yunnan/03.15_DQWGH012/2015(H5N6)	H5N6	Environment	EPI_ISL_198895	EPI_ISL_198895	EPI_ISL_198895	EPI_ISL_198895	EPI_ISL_198895	EPI_ISL_198895	EPI_ISL_198895	EPI_ISL_198895
A/environment/Yunnan/03.15_DQWGH010/2015(H5N6)	H5N6	Environment	EPI_ISL_198896	EPI_ISL_198896	EPI_ISL_198896	EPI_ISL_198896	EPI_ISL_198896	EPI_ISL_198896	EPI_ISL_198896	EPI_ISL_198896
A/environment/Yunnan/03.15_DQWGH011-2/2015(H5N6)	H5N6	Environment	EPI_ISL_198897	EPI_ISL_198897	EPI_ISL_198897	EPI_ISL_198897	EPI_ISL_198897	EPI_ISL_198897	EPI_ISL_198897	EPI_ISL_198897
A/environment/Yunnan/03.15_DQWGH014/2015(H5N6)	H5N6	Environment	EPI_ISL_198898	EPI_ISL_198898	EPI_ISL_198898	EPI_ISL_198898	EPI_ISL_198898	EPI_ISL_198898	EPI_ISL_198898	EPI_ISL_198898
A/environment/Yunnan/03.17_DQJT039/2015(H5N6)	H5N6	Environment	EPI_ISL_198899	EPI_ISL_198899	EPI_ISL_198899	EPI_ISL_198899	EPI_ISL_198899	EPI_ISL_198899	EPI_ISL_198899	EPI_ISL_198899
A/environment/Yunnan/03.15_DQWGH009/2015(H5N6)	H5N6	Environment	EPI_ISL_198900	EPI_ISL_198900	EPI_ISL_198900	EPI_ISL_198900	EPI_ISL_198900	EPI_ISL_198900	EPI_ISL_198900	EPI_ISL_198900
A/environment/Yunnan/03.15_DQWGH020/2015(H5N6)	H5N6	Environment	EPI_ISL_198901	EPI_ISL_198901	EPI_ISL_198901	EPI_ISL_198901	EPI_ISL_198901	EPI_ISL_198901	EPI_ISL_198901	EPI_ISL_198901
A/environment/Yunnan/03.15_DQWGH017/2015(H5N6)	H5N6	Environment	EPI_ISL_198902	EPI_ISL_198902	EPI_ISL_198902	EPI_ISL_198902	EPI_ISL_198902	EPI_ISL_198902	EPI_ISL_198902	EPI_ISL_198902
A/environment/Yunnan/03.15_DQWGH004/2015(H5N6)	H5N6	Environment	EPI_ISL_198903	EPI_ISL_198903	EPI_ISL_198903	EPI_ISL_198903	EPI_ISL_198903	EPI_ISL_198903	EPI_ISL_198903	EPI_ISL_198903
A/environment/Yunnan/03.15_DQWGH008-1/2015(H5N6)	H5N6	Environment	EPI_ISL_198904	EPI_ISL_198904	EPI_ISL_198904	EPI_ISL_198904	EPI_ISL_198904	EPI_ISL_198904	EPI_ISL_198904	EPI_ISL_198904
A/duck/Hunan/12.17_YYFQH0018-Z-P/2014(H5N6)	H5N6	Avian	EPI_ISL_198906	EPI_ISL_198906	EPI_ISL_198906	EPI_ISL_198906	EPI_ISL_198906	EPI_ISL_198906	EPI_ISL_198906	EPI_ISL_198906
A/duck/Hunan/12.17_YYGK0063-O/2014(H5N6)	H5N6	Avian	EPI_ISL_198908	EPI_ISL_198908	EPI_ISL_198908	EPI_ISL_198908	EPI_ISL_198908	EPI_ISL_198908	EPI_ISL_198908	EPI_ISL_198908
A/duck/Hunan/12.17_YYGK0056/2014(H5N6)	H5N6	Avian	EPI_ISL_198909	EPI_ISL_198909	EPI_ISL_198909	EPI_ISL_198909	EPI_ISL_198909	EPI_ISL_198909	EPI_ISL_198909	EPI_ISL_198909
A/duck/Hunan/12.17__YYGK0066-P/2014(H5N6)	H5N6	Avian	EPI_ISL_198911	EPI_ISL_198911	EPI_ISL_198911	EPI_ISL_198911	EPI_ISL_198911	EPI_ISL_198911	EPI_ISL_198911	EPI_ISL_198911
A/chicken/Jiangxi/05.06_NCDZT1174-O/2015(H5N6)	H5N6	Avian	EPI_ISL_198916	EPI_ISL_198916	EPI_ISL_198916	EPI_ISL_198916	EPI_ISL_198916	EPI_ISL_198916	EPI_ISL_198916	EPI_ISL_198916
A/chicken/Jiangxi/04.01__NCJD0119-O/2015(H5N6)	H5N6	Avian	EPI_ISL_198917	EPI_ISL_198917	EPI_ISL_198917	EPI_ISL_198917	EPI_ISL_198917	EPI_ISL_198917	EPI_ISL_198917	EPI_ISL_198917
A/chicken/Jiangxi/04.01__NCJD0010-O/2015(H5N6)	H5N6	Avian	EPI_ISL_198919	EPI_ISL_198919	EPI_ISL_198919	EPI_ISL_198919	EPI_ISL_198919	EPI_ISL_198919	EPI_ISL_198919	EPI_ISL_198919
A/chicken/Jiangxi/04.01__NCJD0137-O/2015(H5N6)	H5N6	Avian	EPI_ISL_198920	EPI_ISL_198920	EPI_ISL_198920	EPI_ISL_198920	EPI_ISL_198920	EPI_ISL_198920	EPI_ISL_198920	EPI_ISL_198920
A/chicken/Jiangxi/04.01__NCJD0146-O/2015(H5N6)	H5N6	Avian	EPI_ISL_198921	EPI_ISL_198921	EPI_ISL_198921	EPI_ISL_198921	EPI_ISL_198921	EPI_ISL_198921	EPI_ISL_198921	EPI_ISL_198921
A/chicken/Jiangxi/04.01__NCDZT0173-P/2015(H5N6)	H5N6	Avian	EPI_ISL_198923	EPI_ISL_198923	EPI_ISL_198923	EPI_ISL_198923	EPI_ISL_198923	EPI_ISL_198923	EPI_ISL_198923	EPI_ISL_198923
A/chicken/Jiangxi/04.01__NCDZT0175-P/2015(H5N6)	H5N6	Avian	EPI_ISL_198924	EPI_ISL_198924	EPI_ISL_198924	EPI_ISL_198924	EPI_ISL_198924	EPI_ISL_198924	EPI_ISL_198924	EPI_ISL_198924
A/chicken/Jiangxi/04.01_NCDZT0192-P/2015(H5N6)	H5N6	Avian	EPI_ISL_198926	EPI_ISL_198926	EPI_ISL_198926	EPI_ISL_198926	EPI_ISL_198926	EPI_ISL_198926	EPI_ISL_198926	EPI_ISL_198926
A/chicken/Jiangxi/04.01_NCDZT0203-P/2015(H5N6)	H5N6	Avian	EPI_ISL_198927	EPI_ISL_198927	EPI_ISL_198927	EPI_ISL_198927	EPI_ISL_198927	EPI_ISL_198927	EPI_ISL_198927	EPI_ISL_198927
A/chicken/Jiangxi/04.01_NCDZT0206-P/2015(H5N6)	H5N6	Avian	EPI_ISL_198929	EPI_ISL_198929	EPI_ISL_198929	EPI_ISL_198929	EPI_ISL_198929	EPI_ISL_198929	EPI_ISL_198929	EPI_ISL_198929
A/chicken/Jiangxi/04.01_NCDZT0238-P/2015(H5N6)	H5N6	Avian	EPI_ISL_198930	EPI_ISL_198930	EPI_ISL_198930	EPI_ISL_198930	EPI_ISL_198930	EPI_ISL_198930	EPI_ISL_198930	EPI_ISL_198930
A/chicken/Jiangxi/04.01_NCDZT0279-P/2015(H5N6)	H5N6	Avian	EPI_ISL_198932	EPI_ISL_198932	EPI_ISL_198932	EPI_ISL_198932	EPI_ISL_198932	EPI_ISL_198932	EPI_ISL_198932	EPI_ISL_198932
A/chicken/Jiangxi/04.01_NCDZT0285-P/2015(H5N6)	H5N6	Avian	EPI_ISL_198933	EPI_ISL_198933	EPI_ISL_198933	EPI_ISL_198933	EPI_ISL_198933	EPI_ISL_198933	EPI_ISL_198933	EPI_ISL_198933
A/chicken/Jiangxi/04.01__NCDZT0291-P/2015(H5N6)	H5N6	Avian	EPI_ISL_198934	EPI_ISL_198934	EPI_ISL_198934	EPI_ISL_198934	EPI_ISL_198934	EPI_ISL_198934	EPI_ISL_198934	EPI_ISL_198934
A/chicken/Jiangxi/04.01__NCDZT0292-P/2015(H5N6)	H5N6	Avian	EPI_ISL_198935	EPI_ISL_198935	EPI_ISL_198935	EPI_ISL_198935	EPI_ISL_198935	EPI_ISL_198935	EPI_ISL_198935	EPI_ISL_198935
A/duck/Jiangxi/04.01__NCDZT0312-O/2015(H5N6)	H5N6	Avian	EPI_ISL_198937	EPI_ISL_198937	EPI_ISL_198937	EPI_ISL_198937	EPI_ISL_198937	EPI_ISL_198937	EPI_ISL_198937	EPI_ISL_198937
A/duck/Jiangxi/04.01__NCDZT0334-P/2015(H5N6)	H5N6	Avian	EPI_ISL_198939	EPI_ISL_198939	EPI_ISL_198939	EPI_ISL_198939	EPI_ISL_198939	EPI_ISL_198939	EPI_ISL_198939	EPI_ISL_198939
A/environment/Yunnan/03.15_DQWGH001/2015(H5N6)	H5N6	Environment	EPI_ISL_198949	EPI_ISL_198949	EPI_ISL_198949	EPI_ISL_198949	EPI_ISL_198949	EPI_ISL_198949	EPI_ISL_198949	EPI_ISL_198949
A/environment/Yunnan/03.17_DQJT040/2015(H5N6)	H5N6	Environment	EPI_ISL_198952	EPI_ISL_198952	EPI_ISL_198952	EPI_ISL_198952	EPI_ISL_198952	EPI_ISL_198952	EPI_ISL_198952	EPI_ISL_198952
A/environment/Jiangxi/05.07_NCJD0010D/2015(H5N6)	H5N6	Environment	EPI_ISL_198953	EPI_ISL_198953	EPI_ISL_198953	EPI_ISL_198953	EPI_ISL_198953	EPI_ISL_198953	EPI_ISL_198953	EPI_ISL_198953
A/environment/Jiangxi/05.07__NCJD0012D/2015(H5N6)	H5N6	Environment	EPI_ISL_198954	EPI_ISL_198954	EPI_ISL_198954	EPI_ISL_198954	EPI_ISL_198954	EPI_ISL_198954	EPI_ISL_198954	EPI_ISL_198954
A/environment/Jiangxi/05.07__NCJD0017D/2015(H5N6)	H5N6	Environment	EPI_ISL_198956	EPI_ISL_198956	EPI_ISL_198956	EPI_ISL_198956	EPI_ISL_198956	EPI_ISL_198956	EPI_ISL_198956	EPI_ISL_198956
A/environment/Jiangxi/05.07__NCJD0022D/2015(H5N6)	H5N6	Environment	EPI_ISL_198958	EPI_ISL_198958	EPI_ISL_198958	EPI_ISL_198958	EPI_ISL_198958	EPI_ISL_198958	EPI_ISL_198958	EPI_ISL_198958
A/environment/Jiangxi/05.07__NCJD0023D/2015(H5N6)	H5N6	Environment	EPI_ISL_198959	EPI_ISL_198959	EPI_ISL_198959	EPI_ISL_198959	EPI_ISL_198959	EPI_ISL_198959	EPI_ISL_198959	EPI_ISL_198959
A/environment/Jiangxi/05.07_NCJD0027D/2015(H5N6)	H5N6	Environment	EPI_ISL_198960	EPI_ISL_198960	EPI_ISL_198960	EPI_ISL_198960	EPI_ISL_198960	EPI_ISL_198960	EPI_ISL_198960	EPI_ISL_198960
A/Pigeon/Jiangxi/04.01_NCDZT0347-O/2015(H5N6)	H5N6	Avian	EPI_ISL_198962	EPI_ISL_198962	EPI_ISL_198962	EPI_ISL_198962	EPI_ISL_198962	EPI_ISL_198962	EPI_ISL_198962	EPI_ISL_198962
A/Pigeon/Jiangxi/04.01_NCDZT0348-O/2015(H5N6)	H5N6	Avian	EPI_ISL_198964	EPI_ISL_198964	EPI_ISL_198964	EPI_ISL_198964	EPI_ISL_198964	EPI_ISL_198964	EPI_ISL_198964	EPI_ISL_198964
A/Pigeon/Jiangxi/04.01__NCDZT0352-O/2015(H5N6)	H5N6	Avian	EPI_ISL_198967	EPI_ISL_198967	EPI_ISL_198967	EPI_ISL_198967	EPI_ISL_198967	EPI_ISL_198967	EPI_ISL_198967	EPI_ISL_198967
A/Pigeon/Jiangxi/04.01__NCDZT0353-O/2015(H5N6)	H5N6	Avian	EPI_ISL_198968	EPI_ISL_198968	EPI_ISL_198968	EPI_ISL_198968	EPI_ISL_198968	EPI_ISL_198968	EPI_ISL_198968	EPI_ISL_198968
A/chicken/Jiangxi/05.06__NCDZT0039B-P/2015(H5N6)	H5N6	Avian	EPI_ISL_198971	EPI_ISL_198971	EPI_ISL_198971	EPI_ISL_198971	EPI_ISL_198971	EPI_ISL_198971	EPI_ISL_198971	EPI_ISL_198971
A/chicken/Jiangxi/05.06_NCDZT0003C-P/2015(H5N6)	H5N6	Avian	EPI_ISL_198972	EPI_ISL_198972	EPI_ISL_198972	EPI_ISL_198972	EPI_ISL_198972	EPI_ISL_198972	EPI_ISL_198972	EPI_ISL_198972
A/chicken/Jiangxi/04.01__NCDZT0042-O/2015(H5N6)	H5N6	Avian	EPI_ISL_198976	EPI_ISL_198976	EPI_ISL_198976	EPI_ISL_198976	EPI_ISL_198976	EPI_ISL_198976	EPI_ISL_198976	EPI_ISL_198976
A/chicken/Jiangxi/05.06_NCDZT0043B-P/2015(H5N6)	H5N6	Avian	EPI_ISL_198977	EPI_ISL_198977	EPI_ISL_198977	EPI_ISL_198977	EPI_ISL_198977	EPI_ISL_198977	EPI_ISL_198977	EPI_ISL_198977
A/environment/Jiangxi/05.07__NCJD0052C/2015(H5N6)	H5N6	Environment	EPI_ISL_198981	EPI_ISL_198981	EPI_ISL_198981	EPI_ISL_198981	EPI_ISL_198981	EPI_ISL_198981	EPI_ISL_198981	EPI_ISL_198981
A/duck/Jiangxi/05.07_NCJD0056A-P/2015(H5N6)	H5N6	Avian	EPI_ISL_198984	EPI_ISL_198984	EPI_ISL_198984	EPI_ISL_198984	EPI_ISL_198984	EPI_ISL_198984	EPI_ISL_198984	EPI_ISL_198984
A/chicken/Jiangxi/05.06_NCDZT0058B-P/2015(H5N6)	H5N6	Avian	EPI_ISL_198985	EPI_ISL_198985	EPI_ISL_198985	EPI_ISL_198985	EPI_ISL_198985	EPI_ISL_198985	EPI_ISL_198985	EPI_ISL_198985
A/duck/Jiangxi/05.07__NCJD0061A-P/2015(H5N6)	H5N6	Avian	EPI_ISL_198987	EPI_ISL_198987	EPI_ISL_198987	EPI_ISL_198987	EPI_ISL_198987	EPI_ISL_198987	EPI_ISL_198987	EPI_ISL_198987
A/chicken/Jiangxi/04.01__NCNP0065-Z-O/2015(H5N6)	H5N6	Avian	EPI_ISL_198990	EPI_ISL_198990	EPI_ISL_198990	EPI_ISL_198990	EPI_ISL_198990	EPI_ISL_198990	EPI_ISL_198990	EPI_ISL_198990
A/duck/Jiangxi/05.07__NCJD0067A-P/2015(H5N6)	H5N6	Avian	EPI_ISL_198991	EPI_ISL_198991	EPI_ISL_198991	EPI_ISL_198991	EPI_ISL_198991	EPI_ISL_198991	EPI_ISL_198991	EPI_ISL_198991
A/environment/Jiangxi/05.07__NCJD0070C/2015(H5N6)	H5N6	Environment	EPI_ISL_198992	EPI_ISL_198992	EPI_ISL_198992	EPI_ISL_198992	EPI_ISL_198992	EPI_ISL_198992	EPI_ISL_198992	EPI_ISL_198992
A/environment/Jiangxi/05.07_NCJD0078C/2015(H5N6)	H5N6	Environment	EPI_ISL_198996	EPI_ISL_198996	EPI_ISL_198996	EPI_ISL_198996	EPI_ISL_198996	EPI_ISL_198996	EPI_ISL_198996	EPI_ISL_198996
A/environment/Jiangxi/05.07_NCJD0095C/2015(H5N6)	H5N6	Environment	EPI_ISL_199006	EPI_ISL_199006	EPI_ISL_199006	EPI_ISL_199006	EPI_ISL_199006	EPI_ISL_199006	EPI_ISL_199006	EPI_ISL_199006
A/environment/Jiangxi/05.07__NCJD0098C/2015(H5N6)	H5N6	Environment	EPI_ISL_199007	EPI_ISL_199007	EPI_ISL_199007	EPI_ISL_199007	EPI_ISL_199007	EPI_ISL_199007	EPI_ISL_199007	EPI_ISL_199007
A/environment/Jiangxi/05.07_NCJD0093C/2015(H5N6)	H5N6	Environment	EPI_ISL_199009	EPI_ISL_199009	EPI_ISL_199009	EPI_ISL_199009	EPI_ISL_199009	EPI_ISL_199009	EPI_ISL_199009	EPI_ISL_199009
A/chicken/Jiangxi/12.05_NCNP006/2014(H5N6)	H5N6	Avian	EPI_ISL_199010	EPI_ISL_199010	EPI_ISL_199010	EPI_ISL_199010	EPI_ISL_199010	EPI_ISL_199010	EPI_ISL_199010	EPI_ISL_199010
A/chicken/Hubei/03.06__WHWTZ0115-O/2015(H5N6)	H5N6	Avian	EPI_ISL_199011	EPI_ISL_199011	EPI_ISL_199011	EPI_ISL_199011	EPI_ISL_199011	EPI_ISL_199011	EPI_ISL_199011	EPI_ISL_199011
A/duck/Hubei/03.06__WHWTZ0129-P/2015(H5N6)	H5N6	Avian	EPI_ISL_199015	EPI_ISL_199015	EPI_ISL_199015	EPI_ISL_199015	EPI_ISL_199015	EPI_ISL_199015	EPI_ISL_199015	EPI_ISL_199015
A/chicken/Hubei/03.06__WHWTZ0148-O/2015(H5N6)	H5N6	Avian	EPI_ISL_199017	EPI_ISL_199017	EPI_ISL_199017	EPI_ISL_199017	EPI_ISL_199017	EPI_ISL_199017	EPI_ISL_199017	EPI_ISL_199017
A/duck/Hubei/03.06__WHWTZ0123-O/2015(H5N6)	H5N6	Avian	EPI_ISL_199026	EPI_ISL_199026	EPI_ISL_199026	EPI_ISL_199026	EPI_ISL_199026	EPI_ISL_199026	EPI_ISL_199026	EPI_ISL_199026
A/duck/Hubei/03.06_WHWTZ0124-O/2015(H5N6)	H5N6	Avian	EPI_ISL_199028	EPI_ISL_199028	EPI_ISL_199028	EPI_ISL_199028	EPI_ISL_199028	EPI_ISL_199028	EPI_ISL_199028	EPI_ISL_199028
A/duck/HuBei/03.06__WHWTZ0158-P/2015(H5N6)	H5N6	Avian	EPI_ISL_199029	EPI_ISL_199029	EPI_ISL_199029	EPI_ISL_199029	EPI_ISL_199029	EPI_ISL_199029	EPI_ISL_199029	EPI_ISL_199029
A/duck/Hubei/03.06__WHWTZ0125-O/2015(H5N6)	H5N6	Avian	EPI_ISL_199030	EPI_ISL_199030	EPI_ISL_199030	EPI_ISL_199030	EPI_ISL_199030	EPI_ISL_199030	EPI_ISL_199030	EPI_ISL_199030
A/duck/Hubei/03.06_WHWTZ0130-O/2015(H5N6)	H5N6	Avian	EPI_ISL_199031	EPI_ISL_199031	EPI_ISL_199031	EPI_ISL_199031	EPI_ISL_199031	EPI_ISL_199031	EPI_ISL_199031	EPI_ISL_199031
A/duck/Hubei/03.06__WHWTZ0148-O/2015(H5N6)	H5N6	Avian	EPI_ISL_199032	EPI_ISL_199032	EPI_ISL_199032	EPI_ISL_199032	EPI_ISL_199032	EPI_ISL_199032	EPI_ISL_199032	EPI_ISL_199032
A/chicken/Yunnan/03.16__DQJT0068-O/2015(H5N6)	H5N6	Avian	EPI_ISL_199034	EPI_ISL_199034	EPI_ISL_199034	EPI_ISL_199034	EPI_ISL_199034	EPI_ISL_199034	EPI_ISL_199034	EPI_ISL_199034
A/chicken/Yunnan/03.15_DQXYL0073-O/2015(H5N6)	H5N6	Avian	EPI_ISL_199035	EPI_ISL_199035	EPI_ISL_199035	EPI_ISL_199035	EPI_ISL_199035	EPI_ISL_199035	EPI_ISL_199035	EPI_ISL_199035
A/chicken/Yunnan/03.16_DQJT0066-O/2015(H5N6)	H5N6	Avian	EPI_ISL_199036	EPI_ISL_199036	EPI_ISL_199036	EPI_ISL_199036	EPI_ISL_199036	EPI_ISL_199036	EPI_ISL_199036	EPI_ISL_199036
A/duck/Yunnan/03.16_DQXYL0013-O/2015	H5N6	Avian	EPI_ISL_199037	EPI_ISL_199037	EPI_ISL_199037	EPI_ISL_199037	EPI_ISL_199037	EPI_ISL_199037	EPI_ISL_199037	EPI_ISL_199037
A/duck/Hunan/04.22_LDDX037-P/2015(H5N6)	H5N6	Avian	EPI_ISL_199038	EPI_ISL_199038	EPI_ISL_199038	EPI_ISL_199038	EPI_ISL_199038	EPI_ISL_199038	EPI_ISL_199038	EPI_ISL_199038
A/chicken/Yunnan/03.16_DQXYL023-O/2015(H5N6)	H5N6	Avian	EPI_ISL_199041	EPI_ISL_199041	EPI_ISL_199041	EPI_ISL_199041	EPI_ISL_199041	EPI_ISL_199041	EPI_ISL_199041	EPI_ISL_199041
A/duck/Yunnan/03.16_DQXYL003-O/2015(H5N6)	H5N6	Avian	EPI_ISL_199042	EPI_ISL_199042	EPI_ISL_199042	EPI_ISL_199042	EPI_ISL_199042	EPI_ISL_199042	EPI_ISL_199042	EPI_ISL_199042
A/duck/Yunnan/03.16_DQXYL017-O/2015(H5N6)	H5N6	Avian	EPI_ISL_199043	EPI_ISL_199043	EPI_ISL_199043	EPI_ISL_199043	EPI_ISL_199043	EPI_ISL_199043	EPI_ISL_199043	EPI_ISL_199043
A/duck/Yunnan/03.16_DQXYL022-O/2015(H5N6)	H5N6	Avian	EPI_ISL_199044	EPI_ISL_199044	EPI_ISL_199044	EPI_ISL_199044	EPI_ISL_199044	EPI_ISL_199044	EPI_ISL_199044	EPI_ISL_199044
A/duck/Hunan/02.07_YYFQH010-P/2015(H5N6)	H5N6	Avian	EPI_ISL_199045	EPI_ISL_199045	EPI_ISL_199045	EPI_ISL_199045	EPI_ISL_199045	EPI_ISL_199045	EPI_ISL_199045	EPI_ISL_199045
A/duck/Hunan/01.21_YYFQH010-O/2015(H5N6)	H5N6	Avian	EPI_ISL_199046	EPI_ISL_199046	EPI_ISL_199046	EPI_ISL_199046	EPI_ISL_199046	EPI_ISL_199046	EPI_ISL_199046	EPI_ISL_199046
A/duck/Hunan/01.21_YYFQH011-O/2015(H5N6)	H5N6	Avian	EPI_ISL_199047	EPI_ISL_199047	EPI_ISL_199047	EPI_ISL_199047	EPI_ISL_199047	EPI_ISL_199047	EPI_ISL_199047	EPI_ISL_199047
A/duck/Hunan/02.07__YYFQHY12Y-O/2015(H5N6)	H5N6	Avian	EPI_ISL_199049	EPI_ISL_199049	EPI_ISL_199049	EPI_ISL_199049	EPI_ISL_199049	EPI_ISL_199049	EPI_ISL_199049	EPI_ISL_199049
A/duck/Hunan/01.21_YYFQH012-O/2015(H5N6)	H5N6	Avian	EPI_ISL_199050	EPI_ISL_199050	EPI_ISL_199050	EPI_ISL_199050	EPI_ISL_199050	EPI_ISL_199050	EPI_ISL_199050	EPI_ISL_199050
A/duck/Hunan/03.09_YYFQH0047-O/2015(H5N6)	H5N6	Avian	EPI_ISL_199051	EPI_ISL_199051	EPI_ISL_199051	EPI_ISL_199051	EPI_ISL_199051	EPI_ISL_199051	EPI_ISL_199051	EPI_ISL_199051
A/duck/Hunan/02.07_YYFQH015-P/2015(H5N6)	H5N6	Avian	EPI_ISL_199052	EPI_ISL_199052	EPI_ISL_199052	EPI_ISL_199052	EPI_ISL_199052	EPI_ISL_199052	EPI_ISL_199052	EPI_ISL_199052
A/duck/Hunan/01.21_YYFQH015-O/2015(H5N6)	H5N6	Avian	EPI_ISL_199053	EPI_ISL_199053	EPI_ISL_199053	EPI_ISL_199053	EPI_ISL_199053	EPI_ISL_199053	EPI_ISL_199053	EPI_ISL_199053
A/duck/Hunan/01.21_YYFQH016-O/2015(H5N6)	H5N6	Avian	EPI_ISL_199054	EPI_ISL_199054	EPI_ISL_199054	EPI_ISL_199054	EPI_ISL_199054	EPI_ISL_199054	EPI_ISL_199054	EPI_ISL_199054
A/duck/Hunan/01.21_YYFQH018-O/2015(H5N6)	H5N6	Avian	EPI_ISL_199055	EPI_ISL_199055	EPI_ISL_199055	EPI_ISL_199055	EPI_ISL_199055	EPI_ISL_199055	EPI_ISL_199055	EPI_ISL_199055
A/duck/Hunan/01.21_YYFQH019-P/2015(H5N6)	H5N6	Avian	EPI_ISL_199056	EPI_ISL_199056	EPI_ISL_199056	EPI_ISL_199056	EPI_ISL_199056	EPI_ISL_199056	EPI_ISL_199056	EPI_ISL_199056
A/duck/Hunan/02.07_YYFQHY19Y-O/2015(H5N6)	H5N6	Avian	EPI_ISL_199057	EPI_ISL_199057	EPI_ISL_199057	EPI_ISL_199057	EPI_ISL_199057	EPI_ISL_199057	EPI_ISL_199057	EPI_ISL_199057
A/duck/Hunan/02.07__YYFQHY20Y-O/2015(H5N6)	H5N6	Avian	EPI_ISL_199058	EPI_ISL_199058	EPI_ISL_199058	EPI_ISL_199058	EPI_ISL_199058	EPI_ISL_199058	EPI_ISL_199058	EPI_ISL_199058
A/duck/Hunan/01.21_YYFQH022-O/2015(H5N6)	H5N6	Avian	EPI_ISL_199059	EPI_ISL_199059	EPI_ISL_199059	EPI_ISL_199059	EPI_ISL_199059	EPI_ISL_199059	EPI_ISL_199059	EPI_ISL_199059
A/Phalacrocorax/Hubei/01.09_V5/2015(H5N6)	H5N6	Avian	EPI_ISL_199062	EPI_ISL_199062	EPI_ISL_199062	EPI_ISL_199062	EPI_ISL_199062	EPI_ISL_199062	EPI_ISL_199062	EPI_ISL_199062
A/Phalacrocorax/Hubei/01.09_V7/2015(H5N6)	H5N6	Avian	EPI_ISL_199063	EPI_ISL_199063	EPI_ISL_199063	EPI_ISL_199063	EPI_ISL_199063	EPI_ISL_199063	EPI_ISL_199063	EPI_ISL_199063
A/duck/Hunan/01.21_YYFQH023-O/2015(H5N6)	H5N6	Avian	EPI_ISL_199064	EPI_ISL_199064	EPI_ISL_199064	EPI_ISL_199064	EPI_ISL_199064	EPI_ISL_199064	EPI_ISL_199064	EPI_ISL_199064
A/duck/Hunan/01.21_YYFQH024-P/2015(H5N6)	H5N6	Avian	EPI_ISL_199065	EPI_ISL_199065	EPI_ISL_199065	EPI_ISL_199065	EPI_ISL_199065	EPI_ISL_199065	EPI_ISL_199065	EPI_ISL_199065
A/duck/Hunan/01.21_YYFQH025-P/2015(H5N6)	H5N6	Avian	EPI_ISL_199066	EPI_ISL_199066	EPI_ISL_199066	EPI_ISL_199066	EPI_ISL_199066	EPI_ISL_199066	EPI_ISL_199066	EPI_ISL_199066
A/duck/Hunan/02.07_YYFQH026-O/2015(H5N6)	H5N6	Avian	EPI_ISL_199067	EPI_ISL_199067	EPI_ISL_199067	EPI_ISL_199067	EPI_ISL_199067	EPI_ISL_199067	EPI_ISL_199067	EPI_ISL_199067
A/duck/Hunan/01.21_YYFQH027-O/2015(H5N6)	H5N6	Avian	EPI_ISL_199068	EPI_ISL_199068	EPI_ISL_199068	EPI_ISL_199068	EPI_ISL_199068	EPI_ISL_199068	EPI_ISL_199068	EPI_ISL_199068
A/duck/Hunan/02.07_YYFQH029-O/2015(H5N6)	H5N6	Avian	EPI_ISL_199069	EPI_ISL_199069	EPI_ISL_199069	EPI_ISL_199069	EPI_ISL_199069	EPI_ISL_199069	EPI_ISL_199069	EPI_ISL_199069
A/duck/Hunan/01.21_YYFQH030-O/2015(H5N6)	H5N6	Avian	EPI_ISL_199070	EPI_ISL_199070	EPI_ISL_199070	EPI_ISL_199070	EPI_ISL_199070	EPI_ISL_199070	EPI_ISL_199070	EPI_ISL_199070
A/duck/Hunan/01.21_YYFQH032-P/2015(H5N6)	H5N6	Avian	EPI_ISL_199071	EPI_ISL_199071	EPI_ISL_199071	EPI_ISL_199071	EPI_ISL_199071	EPI_ISL_199071	EPI_ISL_199071	EPI_ISL_199071
A/duck/Hunan/02.07_YYFQH032-O/2015(H5N6)	H5N6	Avian	EPI_ISL_199072	EPI_ISL_199072	EPI_ISL_199072	EPI_ISL_199072	EPI_ISL_199072	EPI_ISL_199072	EPI_ISL_199072	EPI_ISL_199072
A/duck/Hunan/02.07_YYFQH003-P/2015(H5N6)	H5N6	Avian	EPI_ISL_199073	EPI_ISL_199073	EPI_ISL_199073	EPI_ISL_199073	EPI_ISL_199073	EPI_ISL_199073	EPI_ISL_199073	EPI_ISL_199073
A/duck/Hunan/01.21_YYFQH003-O/2015(H5N6)	H5N6	Avian	EPI_ISL_199074	EPI_ISL_199074	EPI_ISL_199074	EPI_ISL_199074	EPI_ISL_199074	EPI_ISL_199074	EPI_ISL_199074	EPI_ISL_199074
A/duck/Hunan/01.21_YYFQH005-P/2015(H5N6)	H5N6	Avian	EPI_ISL_199075	EPI_ISL_199075	EPI_ISL_199075	EPI_ISL_199075	EPI_ISL_199075	EPI_ISL_199075	EPI_ISL_199075	EPI_ISL_199075
A/duck/Hunan/01.21_YYFQH005-O/2015(H5N6)	H5N6	Avian	EPI_ISL_199076	EPI_ISL_199076	EPI_ISL_199076	EPI_ISL_199076	EPI_ISL_199076	EPI_ISL_199076	EPI_ISL_199076	EPI_ISL_199076
A/duck/Hunan/02.07_YYFQH006-P/2015(H5N6)	H5N6	Avian	EPI_ISL_199077	EPI_ISL_199077	EPI_ISL_199077	EPI_ISL_199077	EPI_ISL_199077	EPI_ISL_199077	EPI_ISL_199077	EPI_ISL_199077
A/duck/Hunan/01.21_YYFQH006-O/2015(H5N6)	H5N6	Avian	EPI_ISL_199079	EPI_ISL_199079	EPI_ISL_199079	EPI_ISL_199079	EPI_ISL_199079	EPI_ISL_199079	EPI_ISL_199079	EPI_ISL_199079
A/duck/Hunan/01.21_YYFQH007-O/2015(H5N6)	H5N6	Avian	EPI_ISL_199080	EPI_ISL_199080	EPI_ISL_199080	EPI_ISL_199080	EPI_ISL_199080	EPI_ISL_199080	EPI_ISL_199080	EPI_ISL_199080
A/chicken/Hunan/04.14_YYXS0835-O/2015(H5N6)	H5N6	Avian	EPI_ISL_199081	EPI_ISL_199081	EPI_ISL_199081	EPI_ISL_199081	EPI_ISL_199081	EPI_ISL_199081	EPI_ISL_199081	EPI_ISL_199081
A/duck/Hunan/01.21_YYFQH009-O/2015(H5N6)	H5N6	Avian	EPI_ISL_199083	EPI_ISL_199083	EPI_ISL_199083	EPI_ISL_199083	EPI_ISL_199083	EPI_ISL_199083	EPI_ISL_199083	EPI_ISL_199083
A/environment/Yunnan/03.16_DQXYL0053-Z-O/2015(H5N6)	H5N6	Environment	EPI_ISL_199084	EPI_ISL_199084	EPI_ISL_199084	EPI_ISL_199084	EPI_ISL_199084	EPI_ISL_199084	EPI_ISL_199084	EPI_ISL_199084
A/chicken/Yunnan/03.15_DQJT0054-Z-P/2015(H5N6)	H5N6	Avian	EPI_ISL_199085	EPI_ISL_199085	EPI_ISL_199085	EPI_ISL_199085	EPI_ISL_199085	EPI_ISL_199085	EPI_ISL_199085	EPI_ISL_199085
A/chicken/Yunnan/03.16_DQXYL0063-Z-O/2015(H5N6)	H5N6	Avian	EPI_ISL_199086	EPI_ISL_199086	EPI_ISL_199086	EPI_ISL_199086	EPI_ISL_199086	EPI_ISL_199086	EPI_ISL_199086	EPI_ISL_199086
A/environment/Yunnan/03.17__DQJT0015/2015(H5N6)	H5N6	Environment	EPI_ISL_199087	EPI_ISL_199087	EPI_ISL_199087	EPI_ISL_199087	EPI_ISL_199087	EPI_ISL_199087	EPI_ISL_199087	EPI_ISL_199087
A/duck/Yunnan/03.15_DQXYL007-Z-O/2015(H5N6)	H5N6	Avian	EPI_ISL_199093	EPI_ISL_199093	EPI_ISL_199093	EPI_ISL_199093	EPI_ISL_199093	EPI_ISL_199093	EPI_ISL_199093	EPI_ISL_199093
A/environment/Yunnan/03.15_DQWGH008-Z/2015(H5N6)	H5N6	Environment	EPI_ISL_199094	EPI_ISL_199094	EPI_ISL_199094	EPI_ISL_199094	EPI_ISL_199094	EPI_ISL_199094	EPI_ISL_199094	EPI_ISL_199094
A/environment/Yunnan/03.16_DQXYL0027/2015(H5N6)	H5N6	Environment	EPI_ISL_199095	EPI_ISL_199095	EPI_ISL_199095	EPI_ISL_199095	EPI_ISL_199095	EPI_ISL_199095	EPI_ISL_199095	EPI_ISL_199095
A/chicken/Miyazaki/2-4/2014	H5N8	Avian	EPI_ISL_199146	EPI_ISL_199146	EPI_ISL_199146	EPI_ISL_199146	EPI_ISL_199146	EPI_ISL_199146	EPI_ISL_199146	EPI_ISL_199146
A/chicken/Yamaguchi/6/2014	H5N8	Avian	EPI_ISL_199147	EPI_ISL_199147	EPI_ISL_199147	EPI_ISL_199147	EPI_ISL_199147	EPI_ISL_199147	EPI_ISL_199147	EPI_ISL_199147
A/chicken/Okayama/1-2/2015	H5N8	Avian	EPI_ISL_199148	EPI_ISL_199148	EPI_ISL_199148	EPI_ISL_199148	EPI_ISL_199148	EPI_ISL_199148	EPI_ISL_199148	EPI_ISL_199148
A/chicken/Saga/1-1/2015	H5N8	Avian	EPI_ISL_199149	EPI_ISL_199149	EPI_ISL_199149	EPI_ISL_199149	EPI_ISL_199149	EPI_ISL_199149	EPI_ISL_199149	EPI_ISL_199149
A/duck/Guangdong/03.26_DGCP081-P/2015(H5N6)	H5N6	Avian	EPI_ISL_199198	EPI_ISL_199198	EPI_ISL_199198	EPI_ISL_199198	EPI_ISL_199198	EPI_ISL_199198	EPI_ISL_199198	EPI_ISL_199198
A/duck/Guangdong/03.26_DGCP078-O/2015(H5N6)	H5N6	Avian	EPI_ISL_199199	EPI_ISL_199199	EPI_ISL_199199	EPI_ISL_199199	EPI_ISL_199199	EPI_ISL_199199	EPI_ISL_199199	EPI_ISL_199199
A/duck/Guangdong/03.26_DGCP084-P/2015(H5N6)	H5N6	Avian	EPI_ISL_199200	EPI_ISL_199200	EPI_ISL_199200	EPI_ISL_199200	EPI_ISL_199200	EPI_ISL_199200	EPI_ISL_199200	EPI_ISL_199200
A/duck/Guangdong/03.26_DGCP061-P/2015(H5N6)	H5N6	Avian	EPI_ISL_199201	EPI_ISL_199201	EPI_ISL_199201	EPI_ISL_199201	EPI_ISL_199201	EPI_ISL_199201	EPI_ISL_199201	EPI_ISL_199201
A/goose/Guangdong/04.22_DGCP117-O/2015(H5N6)	H5N6	Avian	EPI_ISL_199207	EPI_ISL_199207	EPI_ISL_199207	EPI_ISL_199207	EPI_ISL_199207	EPI_ISL_199207	EPI_ISL_199207	EPI_ISL_199207
A/duck/Guangdong/04.23_DGQTXC229-O/2015(H5N6)	H5N6	Avian	EPI_ISL_199208	EPI_ISL_199208	EPI_ISL_199208	EPI_ISL_199208	EPI_ISL_199208	EPI_ISL_199208	EPI_ISL_199208	EPI_ISL_199208
A/duck/Guangdong/04.22_DGCP068-O/2015(H5N6)	H5N6	Avian	EPI_ISL_199209	EPI_ISL_199209	EPI_ISL_199209	EPI_ISL_199209	EPI_ISL_199209	EPI_ISL_199209	EPI_ISL_199209	EPI_ISL_199209
A/duck/Guangdong/04.23_DGQTSJ150-O/2015(H5N6)	H5N6	Avian	EPI_ISL_199211	EPI_ISL_199211	EPI_ISL_199211	EPI_ISL_199211	EPI_ISL_199211	EPI_ISL_199211	EPI_ISL_199211	EPI_ISL_199211
A/duck/Guangdong/04.23_DGQTXC202-O/2015(H5N6)	H5N6	Avian	EPI_ISL_199214	EPI_ISL_199214	EPI_ISL_199214	EPI_ISL_199214	EPI_ISL_199214	EPI_ISL_199214	EPI_ISL_199214	EPI_ISL_199214
A/duck/Guangdong/04.22_DGCP069-O/2015(H5N6)	H5N6	Avian	EPI_ISL_199215	EPI_ISL_199215	EPI_ISL_199215	EPI_ISL_199215	EPI_ISL_199215	EPI_ISL_199215	EPI_ISL_199215	EPI_ISL_199215
A/goose/Guangdong/04.22_DGCP106-O/2015(Mixed)	H5N6	Avian	EPI_ISL_199220	EPI_ISL_199220	EPI_ISL_199220	EPI_ISL_199220	EPI_ISL_199220	EPI_ISL_199220	EPI_ISL_199220	EPI_ISL_199220
A/duck/Guangdong/04.23_DGQTXC203-O/2015(H5N6)	H5N6	Avian	EPI_ISL_199222	EPI_ISL_199222	EPI_ISL_199222	EPI_ISL_199222	EPI_ISL_199222	EPI_ISL_199222	EPI_ISL_199222	EPI_ISL_199222
A/duck/Guangdong/04.22_DGCPLB018-O/2015(H5N6)	H5N6	Avian	EPI_ISL_199230	EPI_ISL_199230	EPI_ISL_199230	EPI_ISL_199230	EPI_ISL_199230	EPI_ISL_199230	EPI_ISL_199230	EPI_ISL_199230
A/duck/Guangdong/04.22_DGCPLB022-O/2015(Mixed)	H5N6	Avian	EPI_ISL_199232	EPI_ISL_199232	EPI_ISL_199232	EPI_ISL_199232	EPI_ISL_199232	EPI_ISL_199232	EPI_ISL_199232	EPI_ISL_199232
A/duck/Guangdong/04.23_DGQTXC229-P/2015(H5N6)	H5N6	Avian	EPI_ISL_199234	EPI_ISL_199234	EPI_ISL_199234	EPI_ISL_199234	EPI_ISL_199234	EPI_ISL_199234	EPI_ISL_199234	EPI_ISL_199234
A/duck/Guangdong/04.23_DGQTSJ145-O/2015(H5N6)	H5N6	Avian	EPI_ISL_199235	EPI_ISL_199235	EPI_ISL_199235	EPI_ISL_199235	EPI_ISL_199235	EPI_ISL_199235	EPI_ISL_199235	EPI_ISL_199235
A/duck/Guangdong/04.23_DGQTXC231-O/2015(H5N6)	H5N6	Avian	EPI_ISL_199236	EPI_ISL_199236	EPI_ISL_199236	EPI_ISL_199236	EPI_ISL_199236	EPI_ISL_199236	EPI_ISL_199236	EPI_ISL_199236
A/duck/Guangdong/04.23_DGQTXC226-O/2015(H5N6)	H5N6	Avian	EPI_ISL_199241	EPI_ISL_199241	EPI_ISL_199241	EPI_ISL_199241	EPI_ISL_199241	EPI_ISL_199241	EPI_ISL_199241	EPI_ISL_199241
A/duck/Guangdong/04.22_DGCP061-O/2015(H5N6)	H5N6	Avian	EPI_ISL_199242	EPI_ISL_199242	EPI_ISL_199242	EPI_ISL_199242	EPI_ISL_199242	EPI_ISL_199242	EPI_ISL_199242	EPI_ISL_199242
A/environment/Guangdong/04.22_DGCP027/2015(H5N6)	H5N6	Environment	EPI_ISL_199243	EPI_ISL_199243	EPI_ISL_199243	EPI_ISL_199243	EPI_ISL_199243	EPI_ISL_199243	EPI_ISL_199243	EPI_ISL_199243
A/goose/Guangdong/04.22_DGCP120-P/2015(H5N6)	H5N6	Avian	EPI_ISL_199244	EPI_ISL_199244	EPI_ISL_199244	EPI_ISL_199244	EPI_ISL_199244	EPI_ISL_199244	EPI_ISL_199244	EPI_ISL_199244
A/ostrich/Saudi_Arabia/6732-3/2007	H5N1	Avian	EPI_ISL_19925	EPI_ISL_19925	EPI_ISL_19925	EPI_ISL_19925	EPI_ISL_19925	EPI_ISL_19925	EPI_ISL_19925	EPI_ISL_19925
A/duck/Guangdong/04.22_DGCP079-O/2015(H5N6)	H5N6	Avian	EPI_ISL_199250	EPI_ISL_199250	EPI_ISL_199250	EPI_ISL_199250	EPI_ISL_199250	EPI_ISL_199250	EPI_ISL_199250	EPI_ISL_199250
A/duck/Guangdong/04.22_DGCPLB020-O/2015(H5N6)	H5N6	Avian	EPI_ISL_199252	EPI_ISL_199252	EPI_ISL_199252	EPI_ISL_199252	EPI_ISL_199252	EPI_ISL_199252	EPI_ISL_199252	EPI_ISL_199252
A/duck/Guangdong/04.22_DGCP071-O/2015(H5N6)	H5N6	Avian	EPI_ISL_199255	EPI_ISL_199255	EPI_ISL_199255	EPI_ISL_199255	EPI_ISL_199255	EPI_ISL_199255	EPI_ISL_199255	EPI_ISL_199255
A/duck/Guangdong/04.22_DGCP062-O/2015(H5N6)	H5N6	Avian	EPI_ISL_199259	EPI_ISL_199259	EPI_ISL_199259	EPI_ISL_199259	EPI_ISL_199259	EPI_ISL_199259	EPI_ISL_199259	EPI_ISL_199259
A/chicken/Saudi_Arabia/6732-4/2007	H5N1	Avian	EPI_ISL_19926	EPI_ISL_19926	EPI_ISL_19926	EPI_ISL_19926	EPI_ISL_19926	EPI_ISL_19926	EPI_ISL_19926	EPI_ISL_19926
A/goose/Guangdong/04.22_DGCPLB045-O/2015(H5N6)	H5N6	Avian	EPI_ISL_199260	EPI_ISL_199260	EPI_ISL_199260	EPI_ISL_199260	EPI_ISL_199260	EPI_ISL_199260	EPI_ISL_199260	EPI_ISL_199260
A/duck/Guangdong/04.23_DGQTXC228-O/2015(H5N6)	H5N6	Avian	EPI_ISL_199262	EPI_ISL_199262	EPI_ISL_199262	EPI_ISL_199262	EPI_ISL_199262	EPI_ISL_199262	EPI_ISL_199262	EPI_ISL_199262
A/goose/Guangdong/04.22_DGCP116-P/2015(Mixed)	H5N6	Avian	EPI_ISL_199263	EPI_ISL_199263	EPI_ISL_199263	EPI_ISL_199263	EPI_ISL_199263	EPI_ISL_199263	EPI_ISL_199263	EPI_ISL_199263
A/duck/Guangdong/04.23_DGQTXC227-O/2015(Mixed)	H5N6	Avian	EPI_ISL_199264	EPI_ISL_199264	EPI_ISL_199264	EPI_ISL_199264	EPI_ISL_199264	EPI_ISL_199264	EPI_ISL_199264	EPI_ISL_199264
A/goose/Guangdong/04.22_DGCP118-P/2015(H5N6)	H5N6	Avian	EPI_ISL_199268	EPI_ISL_199268	EPI_ISL_199268	EPI_ISL_199268	EPI_ISL_199268	EPI_ISL_199268	EPI_ISL_199268	EPI_ISL_199268
A/goose/Guangdong/04.23_DGQTXC216-P/2015(H5N6)	H5N6	Avian	EPI_ISL_199269	EPI_ISL_199269	EPI_ISL_199269	EPI_ISL_199269	EPI_ISL_199269	EPI_ISL_199269	EPI_ISL_199269	EPI_ISL_199269
A/duck/Saudi_Arabia/6732-7/2007	H5N1	Avian	EPI_ISL_19927	EPI_ISL_19927	EPI_ISL_19927	EPI_ISL_19927	EPI_ISL_19927	EPI_ISL_19927	EPI_ISL_19927	EPI_ISL_19927
A/duck/Guangdong/04.23_DGQTXC202-P/2015(H5N6)	H5N6	Avian	EPI_ISL_199271	EPI_ISL_199271	EPI_ISL_199271	EPI_ISL_199271	EPI_ISL_199271	EPI_ISL_199271	EPI_ISL_199271	EPI_ISL_199271
A/chicken/Saudi_Arabia/6732-13/2007	H5N1	Avian	EPI_ISL_19928	EPI_ISL_19928	EPI_ISL_19928	EPI_ISL_19928	EPI_ISL_19928	EPI_ISL_19928	EPI_ISL_19928	EPI_ISL_19928
A/duck/Guangdong/04.22_DGCP067-O/2015(H5N6)	H5N6	Avian	EPI_ISL_199280	EPI_ISL_199280	EPI_ISL_199280	EPI_ISL_199280	EPI_ISL_199280	EPI_ISL_199280	EPI_ISL_199280	EPI_ISL_199280
A/duck/Guangdong/04.22_DGCP080-O/2015(H5N6)	H5N6	Avian	EPI_ISL_199281	EPI_ISL_199281	EPI_ISL_199281	EPI_ISL_199281	EPI_ISL_199281	EPI_ISL_199281	EPI_ISL_199281	EPI_ISL_199281
A/duck/Guangdong/04.23_DGQTXC213-P/2015(H5N6)	H5N6	Avian	EPI_ISL_199289	EPI_ISL_199289	EPI_ISL_199289	EPI_ISL_199289	EPI_ISL_199289	EPI_ISL_199289	EPI_ISL_199289	EPI_ISL_199289
A/chicken/Saudi_Arabia/6732-18/2007	H5N1	Avian	EPI_ISL_19929	EPI_ISL_19929	EPI_ISL_19929	EPI_ISL_19929	EPI_ISL_19929	EPI_ISL_19929	EPI_ISL_19929	EPI_ISL_19929
A/duck/Guangdong/04.23_DGQTXC236-P/2015(H5N6)	H5N6	Avian	EPI_ISL_199290	EPI_ISL_199290	EPI_ISL_199290	EPI_ISL_199290	EPI_ISL_199290	EPI_ISL_199290	EPI_ISL_199290	EPI_ISL_199290
A/duck/Guangdong/04.23_DGQTXC213-O/2015(H5N6)	H5N6	Avian	EPI_ISL_199291	EPI_ISL_199291	EPI_ISL_199291	EPI_ISL_199291	EPI_ISL_199291	EPI_ISL_199291	EPI_ISL_199291	EPI_ISL_199291
A/duck/Guangdong/04.23_DGQTXC232-P/2015(H5N6)	H5N6	Avian	EPI_ISL_199292	EPI_ISL_199292	EPI_ISL_199292	EPI_ISL_199292	EPI_ISL_199292	EPI_ISL_199292	EPI_ISL_199292	EPI_ISL_199292
A/duck/Guangdong/04.23_DGQTSJ131-O/2015(H5N6)	H5N6	Avian	EPI_ISL_199293	EPI_ISL_199293	EPI_ISL_199293	EPI_ISL_199293	EPI_ISL_199293	EPI_ISL_199293	EPI_ISL_199293	EPI_ISL_199293
A/goose/Guangdong/04.23_DGQTXC236-O/2015(H5N6)	H5N6	Avian	EPI_ISL_199294	EPI_ISL_199294	EPI_ISL_199294	EPI_ISL_199294	EPI_ISL_199294	EPI_ISL_199294	EPI_ISL_199294	EPI_ISL_199294
A/duck/Guangdong/04.23_DGQTXC228-P/2015(H5N6)	H5N6	Avian	EPI_ISL_199295	EPI_ISL_199295	EPI_ISL_199295	EPI_ISL_199295	EPI_ISL_199295	EPI_ISL_199295	EPI_ISL_199295	EPI_ISL_199295
A/pigeon/Guangdong/04.23_DGQTXC197-O/2015(H5N6)	H5N6	Avian	EPI_ISL_199296	EPI_ISL_199296	EPI_ISL_199296	EPI_ISL_199296	EPI_ISL_199296	EPI_ISL_199296	EPI_ISL_199296	EPI_ISL_199296
A/duck/Guangdong/04.23_DGQTXC235-O/2015(H5N6)	H5N6	Avian	EPI_ISL_199297	EPI_ISL_199297	EPI_ISL_199297	EPI_ISL_199297	EPI_ISL_199297	EPI_ISL_199297	EPI_ISL_199297	EPI_ISL_199297
A/duck/Guangdong/04.22_DGCP081-O/2015(H5N6)	H5N6	Avian	EPI_ISL_199299	EPI_ISL_199299	EPI_ISL_199299	EPI_ISL_199299	EPI_ISL_199299	EPI_ISL_199299	EPI_ISL_199299	EPI_ISL_199299
A/goose/Guangdong/04.23_DGQTXC237-O1/2015(H5N6)	H5N6	Avian	EPI_ISL_199301	EPI_ISL_199301	EPI_ISL_199301	EPI_ISL_199301	EPI_ISL_199301	EPI_ISL_199301	EPI_ISL_199301	EPI_ISL_199301
A/duck/Guangdong/04.23_DGQTSJ130-O/2015(H5N6)	H5N6	Avian	EPI_ISL_199302	EPI_ISL_199302	EPI_ISL_199302	EPI_ISL_199302	EPI_ISL_199302	EPI_ISL_199302	EPI_ISL_199302	EPI_ISL_199302
A/duck/Guangdong/04.22_DGCP084-O/2015(H5N6)	H5N6	Avian	EPI_ISL_199303	EPI_ISL_199303	EPI_ISL_199303	EPI_ISL_199303	EPI_ISL_199303	EPI_ISL_199303	EPI_ISL_199303	EPI_ISL_199303
A/duck/Guangdong/04.22_DGCPLB041-P/2015(H5N6)	H5N6	Avian	EPI_ISL_199304	EPI_ISL_199304	EPI_ISL_199304	EPI_ISL_199304	EPI_ISL_199304	EPI_ISL_199304	EPI_ISL_199304	EPI_ISL_199304
A/duck/Guangdong/04.22_DGCPLB044-P/2015(H5N6)	H5N6	Avian	EPI_ISL_199305	EPI_ISL_199305	EPI_ISL_199305	EPI_ISL_199305	EPI_ISL_199305	EPI_ISL_199305	EPI_ISL_199305	EPI_ISL_199305
A/environment/Jiangxi/01.14_NCJD005/2015(H5N6)	H5N6	Environment	EPI_ISL_199314	EPI_ISL_199314	EPI_ISL_199314	EPI_ISL_199314	EPI_ISL_199314	EPI_ISL_199314	EPI_ISL_199314	EPI_ISL_199314
A/duck/Jiangxi/02.05_YGYXG015-P/2015(H6N6)	H5N6	Avian	EPI_ISL_199328	EPI_ISL_199328	EPI_ISL_199328	EPI_ISL_199328	EPI_ISL_199328	EPI_ISL_199328	EPI_ISL_199328	EPI_ISL_199328
A/environment/Jiangxi/01.08_YGCB007/2015(Mixed)	H5N6	Environment	EPI_ISL_199336	EPI_ISL_199336	EPI_ISL_199336	EPI_ISL_199336	EPI_ISL_199336	EPI_ISL_199336	EPI_ISL_199336	EPI_ISL_199336
A/duck/Jiangxi/01.14_NCJD054-P/2015(H5N6)	H5N6	Avian	EPI_ISL_199337	EPI_ISL_199337	EPI_ISL_199337	EPI_ISL_199337	EPI_ISL_199337	EPI_ISL_199337	EPI_ISL_199337	EPI_ISL_199337
A/duck/Jiangxi/01.14_NCJD064-P/2015(Mixed)	H5N6	Avian	EPI_ISL_199340	EPI_ISL_199340	EPI_ISL_199340	EPI_ISL_199340	EPI_ISL_199340	EPI_ISL_199340	EPI_ISL_199340	EPI_ISL_199340
A/environment/Jiangxi/01.14_NCJD027/2015(H5N6)	H5N6	Environment	EPI_ISL_199341	EPI_ISL_199341	EPI_ISL_199341	EPI_ISL_199341	EPI_ISL_199341	EPI_ISL_199341	EPI_ISL_199341	EPI_ISL_199341
A/chicken/Jiangxi/01.14_NCJD181-P/2015(H5N6)	H5N6	Avian	EPI_ISL_199342	EPI_ISL_199342	EPI_ISL_199342	EPI_ISL_199342	EPI_ISL_199342	EPI_ISL_199342	EPI_ISL_199342	EPI_ISL_199342
A/duck/Guangdong/04.23_DGQTXC230-O/2015(H5N6)	H5N6	Avian	EPI_ISL_199347	EPI_ISL_199347	EPI_ISL_199347	EPI_ISL_199347	EPI_ISL_199347	EPI_ISL_199347	EPI_ISL_199347	EPI_ISL_199347
A/duck/Guangdong/04.23_DGQTXC207-P/2015(Mixed)	H5N6	Avian	EPI_ISL_199353	EPI_ISL_199353	EPI_ISL_199353	EPI_ISL_199353	EPI_ISL_199353	EPI_ISL_199353	EPI_ISL_199353	EPI_ISL_199353
A/duck/Guangdong/04.23_DGQTXC207-O/2015(Mixed)	H5N6	Avian	EPI_ISL_199354	EPI_ISL_199354	EPI_ISL_199354	EPI_ISL_199354	EPI_ISL_199354	EPI_ISL_199354	EPI_ISL_199354	EPI_ISL_199354
A/duck/Guangdong/04.23_DGQTXC202-O/2015(Mixed)	H5N6	Avian	EPI_ISL_199355	EPI_ISL_199355	EPI_ISL_199355	EPI_ISL_199355	EPI_ISL_199355	EPI_ISL_199355	EPI_ISL_199355	EPI_ISL_199355
A/duck/Guangdong/04.23_DGQTXC205-O/2015(Mixed)	H5N6	Avian	EPI_ISL_199356	EPI_ISL_199356	EPI_ISL_199356	EPI_ISL_199356	EPI_ISL_199356	EPI_ISL_199356	EPI_ISL_199356	EPI_ISL_199356
A/duck/Guangdong/04.23_DGQTSJ137-O/2015(Mixed)	H5N6	Avian	EPI_ISL_199357	EPI_ISL_199357	EPI_ISL_199357	EPI_ISL_199357	EPI_ISL_199357	EPI_ISL_199357	EPI_ISL_199357	EPI_ISL_199357
A/duck/Guangdong/04.23_DGQTXC186-O/2015(Mixed)	H5N6	Avian	EPI_ISL_199358	EPI_ISL_199358	EPI_ISL_199358	EPI_ISL_199358	EPI_ISL_199358	EPI_ISL_199358	EPI_ISL_199358	EPI_ISL_199358
A/duck/Guangdong/03.27_DGQTXC210-O/2015(Mixed)	H5N6	Avian	EPI_ISL_199359	EPI_ISL_199359	EPI_ISL_199359	EPI_ISL_199359	EPI_ISL_199359	EPI_ISL_199359	EPI_ISL_199359	EPI_ISL_199359
A/duck/Guangdong/04.23_DGQTXC187-O/2015(Mixed)	H5N6	Avian	EPI_ISL_199360	EPI_ISL_199360	EPI_ISL_199360	EPI_ISL_199360	EPI_ISL_199360	EPI_ISL_199360	EPI_ISL_199360	EPI_ISL_199360
A/duck/Guangdong/04.23_DGQTSJ136-O/2015(Mixed)	H5N6	Avian	EPI_ISL_199361	EPI_ISL_199361	EPI_ISL_199361	EPI_ISL_199361	EPI_ISL_199361	EPI_ISL_199361	EPI_ISL_199361	EPI_ISL_199361
A/duck/Guangdong/04.23_DGQTSJ146-O/2015(Mixed)	H5N6	Avian	EPI_ISL_199362	EPI_ISL_199362	EPI_ISL_199362	EPI_ISL_199362	EPI_ISL_199362	EPI_ISL_199362	EPI_ISL_199362	EPI_ISL_199362
A/duck/Guangdong/04.23_DGQTXC204-P/2015(Mixed)	H5N6	Avian	EPI_ISL_199363	EPI_ISL_199363	EPI_ISL_199363	EPI_ISL_199363	EPI_ISL_199363	EPI_ISL_199363	EPI_ISL_199363	EPI_ISL_199363
A/duck/Guangdong/04.23_DGQTXC206-O/2015(Mixed)	H5N6	Avian	EPI_ISL_199364	EPI_ISL_199364	EPI_ISL_199364	EPI_ISL_199364	EPI_ISL_199364	EPI_ISL_199364	EPI_ISL_199364	EPI_ISL_199364
A/duck/Guangdong/04.23_DGQTSJ123-O/2015(Mixed)	H5N6	Avian	EPI_ISL_199365	EPI_ISL_199365	EPI_ISL_199365	EPI_ISL_199365	EPI_ISL_199365	EPI_ISL_199365	EPI_ISL_199365	EPI_ISL_199365
A/duck/Guangdong/04.23_DGQTSJ134-O/2015(Mixed)	H5N6	Avian	EPI_ISL_199366	EPI_ISL_199366	EPI_ISL_199366	EPI_ISL_199366	EPI_ISL_199366	EPI_ISL_199366	EPI_ISL_199366	EPI_ISL_199366
A/duck/Guangdong/03.27_DGQTSJ131-O/2015(Mixed)	H5N6	Avian	EPI_ISL_199367	EPI_ISL_199367	EPI_ISL_199367	EPI_ISL_199367	EPI_ISL_199367	EPI_ISL_199367	EPI_ISL_199367	EPI_ISL_199367
A/duck/Guangdong/04.23_DGQTSJ128-O/2015(Mixed)	H5N6	Avian	EPI_ISL_199368	EPI_ISL_199368	EPI_ISL_199368	EPI_ISL_199368	EPI_ISL_199368	EPI_ISL_199368	EPI_ISL_199368	EPI_ISL_199368
A/duck/Guangdong/04.23_DGQTXC183-O/2015(Mixed)	H5N6	Avian	EPI_ISL_199369	EPI_ISL_199369	EPI_ISL_199369	EPI_ISL_199369	EPI_ISL_199369	EPI_ISL_199369	EPI_ISL_199369	EPI_ISL_199369
A/duck/Guangdong/04.23_DGQTXC204-O/2015(Mixed)	H5N6	Avian	EPI_ISL_199370	EPI_ISL_199370	EPI_ISL_199370	EPI_ISL_199370	EPI_ISL_199370	EPI_ISL_199370	EPI_ISL_199370	EPI_ISL_199370
A/duck/Guangdong/04.23_DGQTSJ135-P/2015(Mixed)	H5N6	Avian	EPI_ISL_199371	EPI_ISL_199371	EPI_ISL_199371	EPI_ISL_199371	EPI_ISL_199371	EPI_ISL_199371	EPI_ISL_199371	EPI_ISL_199371
A/duck/Guangdong/04.23_DGQTSJ135-O/2015(Mixed)	H5N6	Avian	EPI_ISL_199372	EPI_ISL_199372	EPI_ISL_199372	EPI_ISL_199372	EPI_ISL_199372	EPI_ISL_199372	EPI_ISL_199372	EPI_ISL_199372
A/duck/Guangdong/04.23_DGQTSJ138-P/2015(Mixed)	H5N6	Avian	EPI_ISL_199373	EPI_ISL_199373	EPI_ISL_199373	EPI_ISL_199373	EPI_ISL_199373	EPI_ISL_199373	EPI_ISL_199373	EPI_ISL_199373
A/duck/Guangdong/03.27_DGQTXC203-O/2015(Mixed)	H5N6	Avian	EPI_ISL_199374	EPI_ISL_199374	EPI_ISL_199374	EPI_ISL_199374	EPI_ISL_199374	EPI_ISL_199374	EPI_ISL_199374	EPI_ISL_199374
A/duck/Guangdong/04.23_DGQTSJ138-O/2015(Mixed)	H5N6	Avian	EPI_ISL_199375	EPI_ISL_199375	EPI_ISL_199375	EPI_ISL_199375	EPI_ISL_199375	EPI_ISL_199375	EPI_ISL_199375	EPI_ISL_199375
A/duck/Guangdong/04.23_DGQTXC187-P/2015(Mixed)	H5N6	Avian	EPI_ISL_199376	EPI_ISL_199376	EPI_ISL_199376	EPI_ISL_199376	EPI_ISL_199376	EPI_ISL_199376	EPI_ISL_199376	EPI_ISL_199376
A/duck/Guangdong/03.27_DGQTXC190-P/2015(Mixed)	H5N6	Avian	EPI_ISL_199377	EPI_ISL_199377	EPI_ISL_199377	EPI_ISL_199377	EPI_ISL_199377	EPI_ISL_199377	EPI_ISL_199377	EPI_ISL_199377
A/duck/Guangdong/04.23_DGQTXC201-O/2015(Mixed)	H5N6	Avian	EPI_ISL_199378	EPI_ISL_199378	EPI_ISL_199378	EPI_ISL_199378	EPI_ISL_199378	EPI_ISL_199378	EPI_ISL_199378	EPI_ISL_199378
A/duck/Guangdong/04.23_DGQTXC188-P/2015(Mixed)	H5N6	Avian	EPI_ISL_199379	EPI_ISL_199379	EPI_ISL_199379	EPI_ISL_199379	EPI_ISL_199379	EPI_ISL_199379	EPI_ISL_199379	EPI_ISL_199379
A/duck/Guangdong/04.23_DGQTXC235-P/2015(H5N6)	H5N6	Avian	EPI_ISL_199380	EPI_ISL_199380	EPI_ISL_199380	EPI_ISL_199380	EPI_ISL_199380	EPI_ISL_199380	EPI_ISL_199380	EPI_ISL_199380
A/duck/Guangdong/04.16_LGDBL001/2015(Mixed)	H5N6	Avian	EPI_ISL_199381	EPI_ISL_199381	EPI_ISL_199381	EPI_ISL_199381	EPI_ISL_199381	EPI_ISL_199381	EPI_ISL_199381	EPI_ISL_199381
A/duck/Guangdong/04.16_LGDBL007/2015(Mixed)	H5N6	Avian	EPI_ISL_199382	EPI_ISL_199382	EPI_ISL_199382	EPI_ISL_199382	EPI_ISL_199382	EPI_ISL_199382	EPI_ISL_199382	EPI_ISL_199382
A/duck/Guangdong/04.16_LGDBL004/2015(Mixed)	H5N6	Avian	EPI_ISL_199383	EPI_ISL_199383	EPI_ISL_199383	EPI_ISL_199383	EPI_ISL_199383	EPI_ISL_199383	EPI_ISL_199383	EPI_ISL_199383
A/environment/Guangdong/04.16_LGWL008/2015(Mixed)	H5N6	Environment	EPI_ISL_199384	EPI_ISL_199384	EPI_ISL_199384	EPI_ISL_199384	EPI_ISL_199384	EPI_ISL_199384	EPI_ISL_199384	EPI_ISL_199384
A/chicken/Guangdong/04.16_LGWL013/2015(Mixed)	H5N6	Avian	EPI_ISL_199385	EPI_ISL_199385	EPI_ISL_199385	EPI_ISL_199385	EPI_ISL_199385	EPI_ISL_199385	EPI_ISL_199385	EPI_ISL_199385
A/environment/Guangdong/03.27_DGQTSJ046/2015(H5N6)	H5N6	Environment	EPI_ISL_199389	EPI_ISL_199389	EPI_ISL_199389	EPI_ISL_199389	EPI_ISL_199389	EPI_ISL_199389	EPI_ISL_199389	EPI_ISL_199389
A/duck/Guangdong/03.27_DGQTSJ129-O/2015(Mixed)	H5N6	Avian	EPI_ISL_199391	EPI_ISL_199391	EPI_ISL_199391	EPI_ISL_199391	EPI_ISL_199391	EPI_ISL_199391	EPI_ISL_199391	EPI_ISL_199391
A/environment/Guangdong/03.27_DGQTXC056/2015(H5N6)	H5N6	Environment	EPI_ISL_199392	EPI_ISL_199392	EPI_ISL_199392	EPI_ISL_199392	EPI_ISL_199392	EPI_ISL_199392	EPI_ISL_199392	EPI_ISL_199392
A/environment/Guangdong/04.23_DGQTXC055/2015(Mixed)	H5N6	Environment	EPI_ISL_199395	EPI_ISL_199395	EPI_ISL_199395	EPI_ISL_199395	EPI_ISL_199395	EPI_ISL_199395	EPI_ISL_199395	EPI_ISL_199395
A/chicken/Jiangxi/01.14_NCJD125-P/2015(H5N6)	H5N6	Avian	EPI_ISL_199397	EPI_ISL_199397	EPI_ISL_199397	EPI_ISL_199397	EPI_ISL_199397	EPI_ISL_199397	EPI_ISL_199397	EPI_ISL_199397
A/duck/Jiangxi/02.06_NCJD039-P/2015(H5N6)	H5N6	Avian	EPI_ISL_199398	EPI_ISL_199398	EPI_ISL_199398	EPI_ISL_199398	EPI_ISL_199398	EPI_ISL_199398	EPI_ISL_199398	EPI_ISL_199398
A/duck/Jiangxi/02.06_NCJD036-P/2015(H5N6)	H5N6	Avian	EPI_ISL_199399	EPI_ISL_199399	EPI_ISL_199399	EPI_ISL_199399	EPI_ISL_199399	EPI_ISL_199399	EPI_ISL_199399	EPI_ISL_199399
A/chicken/Jiangxi/02.05_YGYXG035-P/2015(H5N6)	H5N6	Avian	EPI_ISL_199400	EPI_ISL_199400	EPI_ISL_199400	EPI_ISL_199400	EPI_ISL_199400	EPI_ISL_199400	EPI_ISL_199400	EPI_ISL_199400
A/chicken/Jiangxi/02.05_YGYXG023-P/2015(H5N6)	H5N6	Avian	EPI_ISL_199401	EPI_ISL_199401	EPI_ISL_199401	EPI_ISL_199401	EPI_ISL_199401	EPI_ISL_199401	EPI_ISL_199401	EPI_ISL_199401
A/duck/Jiangxi/02.05_YGYXG038-P/2015(H5N6)	H5N6	Avian	EPI_ISL_199402	EPI_ISL_199402	EPI_ISL_199402	EPI_ISL_199402	EPI_ISL_199402	EPI_ISL_199402	EPI_ISL_199402	EPI_ISL_199402
A/duck/Guangdong/03.26_DGCP062-P/2015(H5N6)	H5N6	Avian	EPI_ISL_199403	EPI_ISL_199403	EPI_ISL_199403	EPI_ISL_199403	EPI_ISL_199403	EPI_ISL_199403	EPI_ISL_199403	EPI_ISL_199403
A/duck/Guangdong/03.26_DGCPLB007-O/2015(H5N6)	H5N6	Avian	EPI_ISL_199404	EPI_ISL_199404	EPI_ISL_199404	EPI_ISL_199404	EPI_ISL_199404	EPI_ISL_199404	EPI_ISL_199404	EPI_ISL_199404
A/duck/Guangdong/03.26_DGCPLB022-O/2015(H5N6)	H5N6	Avian	EPI_ISL_199405	EPI_ISL_199405	EPI_ISL_199405	EPI_ISL_199405	EPI_ISL_199405	EPI_ISL_199405	EPI_ISL_199405	EPI_ISL_199405
A/duck/Guangdong/03.26_DGCP076-P/2015(H5N6)	H5N6	Avian	EPI_ISL_199406	EPI_ISL_199406	EPI_ISL_199406	EPI_ISL_199406	EPI_ISL_199406	EPI_ISL_199406	EPI_ISL_199406	EPI_ISL_199406
A/duck/Guangdong/03.26_DGCP077-O/2015(H5N6)	H5N6	Avian	EPI_ISL_199407	EPI_ISL_199407	EPI_ISL_199407	EPI_ISL_199407	EPI_ISL_199407	EPI_ISL_199407	EPI_ISL_199407	EPI_ISL_199407
A/duck/Guangdong/03.26_DGCP075-O/2015(Mixed)	H5N6	Avian	EPI_ISL_199408	EPI_ISL_199408	EPI_ISL_199408	EPI_ISL_199408	EPI_ISL_199408	EPI_ISL_199408	EPI_ISL_199408	EPI_ISL_199408
A/duck/Guangdong/03.26_DGCP082-O/2015(H5N6)	H5N6	Avian	EPI_ISL_199409	EPI_ISL_199409	EPI_ISL_199409	EPI_ISL_199409	EPI_ISL_199409	EPI_ISL_199409	EPI_ISL_199409	EPI_ISL_199409
A/goose/Shandong/03.16_JNRe-5/2014(H5N6)	H5N6	Avian	EPI_ISL_199410	EPI_ISL_199410	EPI_ISL_199410	EPI_ISL_199410	EPI_ISL_199410	EPI_ISL_199410	EPI_ISL_199410	EPI_ISL_199410
A/goose/Shandong/02.26_GD/2015(H5N6)	H5N6	Avian	EPI_ISL_199414	EPI_ISL_199414	EPI_ISL_199414	EPI_ISL_199414	EPI_ISL_199414	EPI_ISL_199414	EPI_ISL_199414	EPI_ISL_199414
A/duck/Guangdong/03.26_DGCPLB023-O/2015(H5N6)	H5N6	Avian	EPI_ISL_199415	EPI_ISL_199415	EPI_ISL_199415	EPI_ISL_199415	EPI_ISL_199415	EPI_ISL_199415	EPI_ISL_199415	EPI_ISL_199415
A/duck/Guangdong/03.26_DGCPLB024-O/2015(H5N6)	H5N6	Avian	EPI_ISL_199416	EPI_ISL_199416	EPI_ISL_199416	EPI_ISL_199416	EPI_ISL_199416	EPI_ISL_199416	EPI_ISL_199416	EPI_ISL_199416
A/duck/Guangdong/03.26_DGCP062-O/2015(H5N6)	H5N6	Avian	EPI_ISL_199417	EPI_ISL_199417	EPI_ISL_199417	EPI_ISL_199417	EPI_ISL_199417	EPI_ISL_199417	EPI_ISL_199417	EPI_ISL_199417
A/duck/Guangxi/04.10_JX046/2015(H5N6)	H5N6	Avian	EPI_ISL_199419	EPI_ISL_199419	EPI_ISL_199419	EPI_ISL_199419	EPI_ISL_199419	EPI_ISL_199419	EPI_ISL_199419	EPI_ISL_199419
A/duck/Guangdong/02.11_DGCP102-P/2015(Mixed)	H5N6	Avian	EPI_ISL_199421	EPI_ISL_199421	EPI_ISL_199421	EPI_ISL_199421	EPI_ISL_199421	EPI_ISL_199421	EPI_ISL_199421	EPI_ISL_199421
A/duck/Guangdong/02.11_DGCP103-P/2015(Mixed)	H5N6	Avian	EPI_ISL_199422	EPI_ISL_199422	EPI_ISL_199422	EPI_ISL_199422	EPI_ISL_199422	EPI_ISL_199422	EPI_ISL_199422	EPI_ISL_199422
A/duck/Guangdong/02.11_DGCP104-P/2015(Mixed)	H5N6	Avian	EPI_ISL_199423	EPI_ISL_199423	EPI_ISL_199423	EPI_ISL_199423	EPI_ISL_199423	EPI_ISL_199423	EPI_ISL_199423	EPI_ISL_199423
A/environment/Guangdong/02.11_DGCP029/2015(Mixed)	H5N6	Environment	EPI_ISL_199430	EPI_ISL_199430	EPI_ISL_199430	EPI_ISL_199430	EPI_ISL_199430	EPI_ISL_199430	EPI_ISL_199430	EPI_ISL_199430
A/environment/Guangdong/02.11_DGQTSJ046E/2015(Mixed)	H5N6	Environment	EPI_ISL_199431	EPI_ISL_199431	EPI_ISL_199431	EPI_ISL_199431	EPI_ISL_199431	EPI_ISL_199431	EPI_ISL_199431	EPI_ISL_199431
A/environment/Guangdong/02.11_DGCPSJ050/2015(Mixed)	H5N6	Environment	EPI_ISL_199432	EPI_ISL_199432	EPI_ISL_199432	EPI_ISL_199432	EPI_ISL_199432	EPI_ISL_199432	EPI_ISL_199432	EPI_ISL_199432
A/duck/Guangdong/02.11_DGCP092-P/2015(Mixed)	H5N6	Avian	EPI_ISL_199435	EPI_ISL_199435	EPI_ISL_199435	EPI_ISL_199435	EPI_ISL_199435	EPI_ISL_199435	EPI_ISL_199435	EPI_ISL_199435
A/duck/Guangdong/02.11_DGCP093-P/2015(Mixed)	H5N6	Avian	EPI_ISL_199436	EPI_ISL_199436	EPI_ISL_199436	EPI_ISL_199436	EPI_ISL_199436	EPI_ISL_199436	EPI_ISL_199436	EPI_ISL_199436
A/duck/Guangdong/02.11_DGCP094-P/2015(Mixed)	H5N6	Avian	EPI_ISL_199437	EPI_ISL_199437	EPI_ISL_199437	EPI_ISL_199437	EPI_ISL_199437	EPI_ISL_199437	EPI_ISL_199437	EPI_ISL_199437
A/chicken/Guangxi/04.10_NM140/2015(H5N6)	H5N6	Avian	EPI_ISL_199444	EPI_ISL_199444	EPI_ISL_199444	EPI_ISL_199444	EPI_ISL_199444	EPI_ISL_199444	EPI_ISL_199444	EPI_ISL_199444
A/environment/Guangdong/04.15_SZBAXQshui2/2015(H5N6)	H5N6	Environment	EPI_ISL_199445	EPI_ISL_199445	EPI_ISL_199445	EPI_ISL_199445	EPI_ISL_199445	EPI_ISL_199445	EPI_ISL_199445	EPI_ISL_199445
A/chicken/Guangdong/04.15_SZBAXQ019/2015(H5N6)	H5N6	Avian	EPI_ISL_199446	EPI_ISL_199446	EPI_ISL_199446	EPI_ISL_199446	EPI_ISL_199446	EPI_ISL_199446	EPI_ISL_199446	EPI_ISL_199446
A/duck/Guangdong/04.15_SZBAXQ011/2015(H5N6)	H5N6	Avian	EPI_ISL_199449	EPI_ISL_199449	EPI_ISL_199449	EPI_ISL_199449	EPI_ISL_199449	EPI_ISL_199449	EPI_ISL_199449	EPI_ISL_199449
A/duck/Guangdong/04.15_SZBAXQ017/2015(H5N6)	H5N6	Avian	EPI_ISL_199450	EPI_ISL_199450	EPI_ISL_199450	EPI_ISL_199450	EPI_ISL_199450	EPI_ISL_199450	EPI_ISL_199450	EPI_ISL_199450
A/duck/Guangdong/04.15_SZBAXQ020/2015(H5N6)	H5N6	Avian	EPI_ISL_199451	EPI_ISL_199451	EPI_ISL_199451	EPI_ISL_199451	EPI_ISL_199451	EPI_ISL_199451	EPI_ISL_199451	EPI_ISL_199451
A/duck/Guangdong/04.15_SZBAXQ021/2015(H5N6)	H5N6	Avian	EPI_ISL_199452	EPI_ISL_199452	EPI_ISL_199452	EPI_ISL_199452	EPI_ISL_199452	EPI_ISL_199452	EPI_ISL_199452	EPI_ISL_199452
A/duck/Guangdong/04.15_SZBAXQ003/2015(H5N6)	H5N6	Avian	EPI_ISL_199453	EPI_ISL_199453	EPI_ISL_199453	EPI_ISL_199453	EPI_ISL_199453	EPI_ISL_199453	EPI_ISL_199453	EPI_ISL_199453
A/pigeon/Guangdong/04.15_SZBAXQ004/2015(H5N6)	H5N6	Avian	EPI_ISL_199456	EPI_ISL_199456	EPI_ISL_199456	EPI_ISL_199456	EPI_ISL_199456	EPI_ISL_199456	EPI_ISL_199456	EPI_ISL_199456
A/duck/Guangdong/04.16_SZLGDBL013/2015(H5N6)	H5N6	Avian	EPI_ISL_199458	EPI_ISL_199458	EPI_ISL_199458	EPI_ISL_199458	EPI_ISL_199458	EPI_ISL_199458	EPI_ISL_199458	EPI_ISL_199458
A/duck/Guangdong/04.16_SZLGDBL002/2015(H5N6)	H5N6	Avian	EPI_ISL_199459	EPI_ISL_199459	EPI_ISL_199459	EPI_ISL_199459	EPI_ISL_199459	EPI_ISL_199459	EPI_ISL_199459	EPI_ISL_199459
A/duck/Guangdong/04.16_SZLGDBL003/2015(H5N6)	H5N6	Avian	EPI_ISL_199460	EPI_ISL_199460	EPI_ISL_199460	EPI_ISL_199460	EPI_ISL_199460	EPI_ISL_199460	EPI_ISL_199460	EPI_ISL_199460
A/duck/Guangdong/04.16_SZLGDBL005/2015(H5N6)	H5N6	Avian	EPI_ISL_199461	EPI_ISL_199461	EPI_ISL_199461	EPI_ISL_199461	EPI_ISL_199461	EPI_ISL_199461	EPI_ISL_199461	EPI_ISL_199461
A/duck/Guangdong/04.16_SZLGDBL009/2015(H5N6)	H5N6	Avian	EPI_ISL_199462	EPI_ISL_199462	EPI_ISL_199462	EPI_ISL_199462	EPI_ISL_199462	EPI_ISL_199462	EPI_ISL_199462	EPI_ISL_199462
A/duck/Guangdong/04.16_SZLGWL002/2015(H5N6)	H5N6	Avian	EPI_ISL_199463	EPI_ISL_199463	EPI_ISL_199463	EPI_ISL_199463	EPI_ISL_199463	EPI_ISL_199463	EPI_ISL_199463	EPI_ISL_199463
A/environment/Guangdong/04.16_SZLGWL006/2015(Mixed)	H5N6	Environment	EPI_ISL_199464	EPI_ISL_199464	EPI_ISL_199464	EPI_ISL_199464	EPI_ISL_199464	EPI_ISL_199464	EPI_ISL_199464	EPI_ISL_199464
A/pigeon/Guangdong/04.16_SZLGWL006/2015(H5N6)	H5N6	Avian	EPI_ISL_199465	EPI_ISL_199465	EPI_ISL_199465	EPI_ISL_199465	EPI_ISL_199465	EPI_ISL_199465	EPI_ISL_199465	EPI_ISL_199465
A/environment/Guangdong/04.16_SZLGWLShui1/2015(H5N6)	H5N6	Environment	EPI_ISL_199466	EPI_ISL_199466	EPI_ISL_199466	EPI_ISL_199466	EPI_ISL_199466	EPI_ISL_199466	EPI_ISL_199466	EPI_ISL_199466
A/environment/Guangdong/04.16_SZLGWLShui3/2015(Mixed)	H5N6	Environment	EPI_ISL_199467	EPI_ISL_199467	EPI_ISL_199467	EPI_ISL_199467	EPI_ISL_199467	EPI_ISL_199467	EPI_ISL_199467	EPI_ISL_199467
A/environment/Guangdong/04.16_SZLGWLShui5/2015(H5N6)	H5N6	Environment	EPI_ISL_199468	EPI_ISL_199468	EPI_ISL_199468	EPI_ISL_199468	EPI_ISL_199468	EPI_ISL_199468	EPI_ISL_199468	EPI_ISL_199468
A/goose/Guangdong/04.23_DGQTXC216-O/2015(Mixed)	H5N6	Avian	EPI_ISL_200235	EPI_ISL_200235	EPI_ISL_200235	EPI_ISL_200235	EPI_ISL_200235	EPI_ISL_200235	EPI_ISL_200235	EPI_ISL_200235
A/duck/Guangdong/04.23_DGQTXC227-P/2015(Mixed)	H5N6	Avian	EPI_ISL_200236	EPI_ISL_200236	EPI_ISL_200236	EPI_ISL_200236	EPI_ISL_200236	EPI_ISL_200236	EPI_ISL_200236	EPI_ISL_200236
A/duck/Guangdong/04.23_DGQTXC214-O/2015(Mixed)	H5N6	Avian	EPI_ISL_200237	EPI_ISL_200237	EPI_ISL_200237	EPI_ISL_200237	EPI_ISL_200237	EPI_ISL_200237	EPI_ISL_200237	EPI_ISL_200237
A/duck/Jiangxi/01.14_NCJD034-P/2015(Mixed)	H5N6	Avian	EPI_ISL_200238	EPI_ISL_200238	EPI_ISL_200238	EPI_ISL_200238	EPI_ISL_200238	EPI_ISL_200238	EPI_ISL_200238	EPI_ISL_200238
A/duck/Guangdong/04.23_DGQTXC234-P/2015(Mixed)	H5N6	Avian	EPI_ISL_200239	EPI_ISL_200239	EPI_ISL_200239	EPI_ISL_200239	EPI_ISL_200239	EPI_ISL_200239	EPI_ISL_200239	EPI_ISL_200239
A/duck/Guangdong/04.23_DGQTSJ127-O/2015(Mixed)	H5N6	Avian	EPI_ISL_200240	EPI_ISL_200240	EPI_ISL_200240	EPI_ISL_200240	EPI_ISL_200240	EPI_ISL_200240	EPI_ISL_200240	EPI_ISL_200240
A/duck/Guangdong/04.23_DGQTXC185-O/2015(Mixed)	H5N6	Avian	EPI_ISL_200241	EPI_ISL_200241	EPI_ISL_200241	EPI_ISL_200241	EPI_ISL_200241	EPI_ISL_200241	EPI_ISL_200241	EPI_ISL_200241
A/goose/Guangdong/04.23_DGQTXC237-O/2015(Mixed)	H5N6	Avian	EPI_ISL_200242	EPI_ISL_200242	EPI_ISL_200242	EPI_ISL_200242	EPI_ISL_200242	EPI_ISL_200242	EPI_ISL_200242	EPI_ISL_200242
A/duck/Guangdong/04.23_DGQTXC231-P/2015(Mixed)	H5N6	Avian	EPI_ISL_200243	EPI_ISL_200243	EPI_ISL_200243	EPI_ISL_200243	EPI_ISL_200243	EPI_ISL_200243	EPI_ISL_200243	EPI_ISL_200243
A/duck/Guangdong/04.23_DGQTSJ124-O/2015(Mixed)	H5N6	Avian	EPI_ISL_200244	EPI_ISL_200244	EPI_ISL_200244	EPI_ISL_200244	EPI_ISL_200244	EPI_ISL_200244	EPI_ISL_200244	EPI_ISL_200244
A/duck/Guangdong/04.23_DGQTSJ121-O/2015(Mixed)	H5N6	Avian	EPI_ISL_200245	EPI_ISL_200245	EPI_ISL_200245	EPI_ISL_200245	EPI_ISL_200245	EPI_ISL_200245	EPI_ISL_200245	EPI_ISL_200245
A/duck/Guangdong/04.23_DGQTXC233-P/2015(Mixed)	H5N6	Avian	EPI_ISL_200246	EPI_ISL_200246	EPI_ISL_200246	EPI_ISL_200246	EPI_ISL_200246	EPI_ISL_200246	EPI_ISL_200246	EPI_ISL_200246
A/duck/Guangdong/04.22_DGCP083-O/2015(Mixed)	H5N6	Avian	EPI_ISL_200247	EPI_ISL_200247	EPI_ISL_200247	EPI_ISL_200247	EPI_ISL_200247	EPI_ISL_200247	EPI_ISL_200247	EPI_ISL_200247
A/duck/Guangdong/04.23_DGQTXC188-O/2015(Mixed)	H5N6	Avian	EPI_ISL_200248	EPI_ISL_200248	EPI_ISL_200248	EPI_ISL_200248	EPI_ISL_200248	EPI_ISL_200248	EPI_ISL_200248	EPI_ISL_200248
A/duck/Guangdong/03.27_DGQTSJ134-O/2015(Mixed)	H5N6	Avian	EPI_ISL_200249	EPI_ISL_200249	EPI_ISL_200249	EPI_ISL_200249	EPI_ISL_200249	EPI_ISL_200249	EPI_ISL_200249	EPI_ISL_200249
A/goose/Guangdong/03.27_DGQTSJ180-O/2015(Mixed)	H5N6	Avian	EPI_ISL_200250	EPI_ISL_200250	EPI_ISL_200250	EPI_ISL_200250	EPI_ISL_200250	EPI_ISL_200250	EPI_ISL_200250	EPI_ISL_200250
A/duck/Guangdong/03.27_DGQTSJ133-O/2015(Mixed)	H5N6	Avian	EPI_ISL_200251	EPI_ISL_200251	EPI_ISL_200251	EPI_ISL_200251	EPI_ISL_200251	EPI_ISL_200251	EPI_ISL_200251	EPI_ISL_200251
A/duck/Guangdong/04.23_DGQTSJ148-O/2015(Mixed)	H5N6	Avian	EPI_ISL_200252	EPI_ISL_200252	EPI_ISL_200252	EPI_ISL_200252	EPI_ISL_200252	EPI_ISL_200252	EPI_ISL_200252	EPI_ISL_200252
A/duck/Guangdong/04.23_DGQTSJ144-O/2015(Mixed)	H5N6	Avian	EPI_ISL_200253	EPI_ISL_200253	EPI_ISL_200253	EPI_ISL_200253	EPI_ISL_200253	EPI_ISL_200253	EPI_ISL_200253	EPI_ISL_200253
A/duck/Guangdong/04.23_DGQTXC230-P/2015(Mixed)	H5N6	Avian	EPI_ISL_200254	EPI_ISL_200254	EPI_ISL_200254	EPI_ISL_200254	EPI_ISL_200254	EPI_ISL_200254	EPI_ISL_200254	EPI_ISL_200254
A/duck/Guangdong/04.22_DGCP071-P/2015(Mixed)	H5N6	Avian	EPI_ISL_200255	EPI_ISL_200255	EPI_ISL_200255	EPI_ISL_200255	EPI_ISL_200255	EPI_ISL_200255	EPI_ISL_200255	EPI_ISL_200255
A/duck/Guangdong/04.23_DGQTSJ147-O/2015(Mixed)	H5N6	Avian	EPI_ISL_200256	EPI_ISL_200256	EPI_ISL_200256	EPI_ISL_200256	EPI_ISL_200256	EPI_ISL_200256	EPI_ISL_200256	EPI_ISL_200256
A/duck/Guangdong/03.27_DGQTSJ121-P/2015(Mixed)	H5N6	Avian	EPI_ISL_200257	EPI_ISL_200257	EPI_ISL_200257	EPI_ISL_200257	EPI_ISL_200257	EPI_ISL_200257	EPI_ISL_200257	EPI_ISL_200257
A/environment/Jiangsu/12.30_WZNHQ012/2014(Mixed)	H5N6	Environment	EPI_ISL_200258	EPI_ISL_200258	EPI_ISL_200258	EPI_ISL_200258	EPI_ISL_200258	EPI_ISL_200258	EPI_ISL_200258	EPI_ISL_200258
A/duck/Guangdong/04.15_SZBAXQ019/2015(Mixed)	H5N6	Avian	EPI_ISL_200259	EPI_ISL_200259	EPI_ISL_200259	EPI_ISL_200259	EPI_ISL_200259	EPI_ISL_200259	EPI_ISL_200259	EPI_ISL_200259
A/environment/Guangdong/04.16_SZLGWLShui9/2015(Mixed)	H5N6	Environment	EPI_ISL_200260	EPI_ISL_200260	EPI_ISL_200260	EPI_ISL_200260	EPI_ISL_200260	EPI_ISL_200260	EPI_ISL_200260	EPI_ISL_200260
A/chicken/Hunan/12.07_YYGKY67-P/2013(Mixed)	H5N6	Avian	EPI_ISL_200261	EPI_ISL_200261	EPI_ISL_200261	EPI_ISL_200261	EPI_ISL_200261	EPI_ISL_200261	EPI_ISL_200261	EPI_ISL_200261
A/duck/Hunan/01.16_YYFQH128-P/2014(Mixed)	H5N6	Avian	EPI_ISL_200262	EPI_ISL_200262	EPI_ISL_200262	EPI_ISL_200262	EPI_ISL_200262	EPI_ISL_200262	EPI_ISL_200262	EPI_ISL_200262
A/chicken/Jilin/04.11_CCHSL007/2015(Mixed)	H5N6	Avian	EPI_ISL_200263	EPI_ISL_200263	EPI_ISL_200263	EPI_ISL_200263	EPI_ISL_200263	EPI_ISL_200263	EPI_ISL_200263	EPI_ISL_200263
A/duck/Hunan/04.14_YYGK0439-Z-P/2015(Mixed)	H5N6	Avian	EPI_ISL_200264	EPI_ISL_200264	EPI_ISL_200264	EPI_ISL_200264	EPI_ISL_200264	EPI_ISL_200264	EPI_ISL_200264	EPI_ISL_200264
A/duck/Hunan/12.17__YYFQH0046-1-O/2014(Mixed)	H5N6	Avian	EPI_ISL_200265	EPI_ISL_200265	EPI_ISL_200265	EPI_ISL_200265	EPI_ISL_200265	EPI_ISL_200265	EPI_ISL_200265	EPI_ISL_200265
A/duck/Sichuan/04.27_NBXJ711/2014(Mixed)	H5N6	Avian	EPI_ISL_200266	EPI_ISL_200266	EPI_ISL_200266	EPI_ISL_200266	EPI_ISL_200266	EPI_ISL_200266	EPI_ISL_200266	EPI_ISL_200266
A/chicken/Hunan/04.14_YYXS0812-O/2015(Mixed)	H5N6	Avian	EPI_ISL_200267	EPI_ISL_200267	EPI_ISL_200267	EPI_ISL_200267	EPI_ISL_200267	EPI_ISL_200267	EPI_ISL_200267	EPI_ISL_200267
A/duck/Hunan/12.17__YYFQH0072-O/2014(Mixed)	H5N6	Avian	EPI_ISL_200268	EPI_ISL_200268	EPI_ISL_200268	EPI_ISL_200268	EPI_ISL_200268	EPI_ISL_200268	EPI_ISL_200268	EPI_ISL_200268
A/chicken/Hunan/12.17_YYGK0048/2014(Mixed)	H5N6	Avian	EPI_ISL_200269	EPI_ISL_200269	EPI_ISL_200269	EPI_ISL_200269	EPI_ISL_200269	EPI_ISL_200269	EPI_ISL_200269	EPI_ISL_200269
A/environment/JiangXi/05.06_NCJD0100C/2015(Mixed)	H5N6	Environment	EPI_ISL_200270	EPI_ISL_200270	EPI_ISL_200270	EPI_ISL_200270	EPI_ISL_200270	EPI_ISL_200270	EPI_ISL_200270	EPI_ISL_200270
A/chicken/Jiangxi/05.06__NCDZT1212-O/2015(Mixed)	H5N6	Avian	EPI_ISL_200271	EPI_ISL_200271	EPI_ISL_200271	EPI_ISL_200271	EPI_ISL_200271	EPI_ISL_200271	EPI_ISL_200271	EPI_ISL_200271
A/duck/Jiangxi/04.01_NCDZT0304-O/2015(Mixed)	H5N6	Avian	EPI_ISL_200272	EPI_ISL_200272	EPI_ISL_200272	EPI_ISL_200272	EPI_ISL_200272	EPI_ISL_200272	EPI_ISL_200272	EPI_ISL_200272
A/chicken/Jiangxi/04.01__NCDZT0048-O/2015(Mixed)	H5N6	Avian	EPI_ISL_200273	EPI_ISL_200273	EPI_ISL_200273	EPI_ISL_200273	EPI_ISL_200273	EPI_ISL_200273	EPI_ISL_200273	EPI_ISL_200273
A/environment/Jiangxi/05.07__NCJD0009D/2015(Mixed)	H5N6	Environment	EPI_ISL_200274	EPI_ISL_200274	EPI_ISL_200274	EPI_ISL_200274	EPI_ISL_200274	EPI_ISL_200274	EPI_ISL_200274	EPI_ISL_200274
A/duck/Hubei/03.06__WHWTZ0049-P/2015(Mixed)	H5N6	Avian	EPI_ISL_200275	EPI_ISL_200275	EPI_ISL_200275	EPI_ISL_200275	EPI_ISL_200275	EPI_ISL_200275	EPI_ISL_200275	EPI_ISL_200275
A/duck/Hubei/03.06__WHWTZ0111-O/2015(Mixed)	H5N6	Avian	EPI_ISL_200276	EPI_ISL_200276	EPI_ISL_200276	EPI_ISL_200276	EPI_ISL_200276	EPI_ISL_200276	EPI_ISL_200276	EPI_ISL_200276
A/duck/Hubei/03.06__WHWTZ0150-P/2015(Mixed)	H5N6	Avian	EPI_ISL_200277	EPI_ISL_200277	EPI_ISL_200277	EPI_ISL_200277	EPI_ISL_200277	EPI_ISL_200277	EPI_ISL_200277	EPI_ISL_200277
A/duck/Yunnan/03.16_DQXYL007-O/2015(Mixed)	H5N6	Avian	EPI_ISL_200278	EPI_ISL_200278	EPI_ISL_200278	EPI_ISL_200278	EPI_ISL_200278	EPI_ISL_200278	EPI_ISL_200278	EPI_ISL_200278
A/duck/Hunan/03.09_YYFQH0036-P/2015(Mixed)	H5N6	Avian	EPI_ISL_200279	EPI_ISL_200279	EPI_ISL_200279	EPI_ISL_200279	EPI_ISL_200279	EPI_ISL_200279	EPI_ISL_200279	EPI_ISL_200279
A/duck/Hunan/03.09_YYFQH0046-O/2015(Mixed)	H5N6	Avian	EPI_ISL_200280	EPI_ISL_200280	EPI_ISL_200280	EPI_ISL_200280	EPI_ISL_200280	EPI_ISL_200280	EPI_ISL_200280	EPI_ISL_200280
A/environment/Yunnan/03.15_DQWGH008-Z/2015(Mixed)	H5N6	Environment	EPI_ISL_200281	EPI_ISL_200281	EPI_ISL_200281	EPI_ISL_200281	EPI_ISL_200281	EPI_ISL_200281	EPI_ISL_200281	EPI_ISL_200281
A/environment/Yunnan/03.17_DQJT0015-Z/2015(Mixed)	H5N6	Environment	EPI_ISL_200282	EPI_ISL_200282	EPI_ISL_200282	EPI_ISL_200282	EPI_ISL_200282	EPI_ISL_200282	EPI_ISL_200282	EPI_ISL_200282
A/chicken/Yunnan/03.16_DQXYL061-1-O/2015(Mixed)	H5N6	Avian	EPI_ISL_200283	EPI_ISL_200283	EPI_ISL_200283	EPI_ISL_200283	EPI_ISL_200283	EPI_ISL_200283	EPI_ISL_200283	EPI_ISL_200283
A/environment/Hunan/04.14_YYGK394/2015(Mixed)	H5N6	Environment	EPI_ISL_200284	EPI_ISL_200284	EPI_ISL_200284	EPI_ISL_200284	EPI_ISL_200284	EPI_ISL_200284	EPI_ISL_200284	EPI_ISL_200284
A/duck/Hunan/04.14_YYGK451-1-O/2015(Mixed)	H5N6	Avian	EPI_ISL_200285	EPI_ISL_200285	EPI_ISL_200285	EPI_ISL_200285	EPI_ISL_200285	EPI_ISL_200285	EPI_ISL_200285	EPI_ISL_200285
A/duck/Hunan/04.14_YYGK0453-1-O/2015(Mixed)	H5N6	Avian	EPI_ISL_200286	EPI_ISL_200286	EPI_ISL_200286	EPI_ISL_200286	EPI_ISL_200286	EPI_ISL_200286	EPI_ISL_200286	EPI_ISL_200286
A/duck/Hunan/04.14_YYGK067-O/2015(Mixed)	H5N6	Avian	EPI_ISL_200287	EPI_ISL_200287	EPI_ISL_200287	EPI_ISL_200287	EPI_ISL_200287	EPI_ISL_200287	EPI_ISL_200287	EPI_ISL_200287
A/duck/Hunan/04.14_YYGK472-O/2015(Mixed)	H5N6	Avian	EPI_ISL_200288	EPI_ISL_200288	EPI_ISL_200288	EPI_ISL_200288	EPI_ISL_200288	EPI_ISL_200288	EPI_ISL_200288	EPI_ISL_200288
A/Pigeon/Hunan/04.14_YYXS0912-O/2015(Mixed)	H5N6	Avian	EPI_ISL_200289	EPI_ISL_200289	EPI_ISL_200289	EPI_ISL_200289	EPI_ISL_200289	EPI_ISL_200289	EPI_ISL_200289	EPI_ISL_200289
A/chicken/Egypt/1709-2/2008	H5N1	Avian	EPI_ISL_20066	EPI_ISL_20066	EPI_ISL_20066	EPI_ISL_20066	EPI_ISL_20066	EPI_ISL_20066	EPI_ISL_20066	EPI_ISL_20066
A/chicken/Yunnan/02.09_DQXY008L/2015(H5N6)	H5N6	Avian	EPI_ISL_200819	EPI_ISL_200819	EPI_ISL_200819	EPI_ISL_200819	EPI_ISL_200819	EPI_ISL_200819	EPI_ISL_200819	EPI_ISL_200819
A/goose/Yunnan/07.14_DQWCK119/2015(H5N6)	H5N6	Avian	EPI_ISL_200820	EPI_ISL_200820	EPI_ISL_200820	EPI_ISL_200820	EPI_ISL_200820	EPI_ISL_200820	EPI_ISL_200820	EPI_ISL_200820
A/goose/Yunnan/07.14_DQWCK122/2015(H5N6)	H5N6	Avian	EPI_ISL_200821	EPI_ISL_200821	EPI_ISL_200821	EPI_ISL_200821	EPI_ISL_200821	EPI_ISL_200821	EPI_ISL_200821	EPI_ISL_200821
A/duck/Yunnan/07.15_DQNPH124/2015(H5N6)	H5N6	Avian	EPI_ISL_200822	EPI_ISL_200822	EPI_ISL_200822	EPI_ISL_200822	EPI_ISL_200822	EPI_ISL_200822	EPI_ISL_200822	EPI_ISL_200822
A/duck/Yunnan/07.15_DQNPH125/2015(H5N6)	H5N6	Avian	EPI_ISL_200823	EPI_ISL_200823	EPI_ISL_200823	EPI_ISL_200823	EPI_ISL_200823	EPI_ISL_200823	EPI_ISL_200823	EPI_ISL_200823
A/duck/Yunnan/07.15_DQNPH127/2015(H5N6)	H5N6	Avian	EPI_ISL_200824	EPI_ISL_200824	EPI_ISL_200824	EPI_ISL_200824	EPI_ISL_200824	EPI_ISL_200824	EPI_ISL_200824	EPI_ISL_200824
A/duck/Yunnan/07.15_DQNPH129/2015(H5N6)	H5N6	Avian	EPI_ISL_200825	EPI_ISL_200825	EPI_ISL_200825	EPI_ISL_200825	EPI_ISL_200825	EPI_ISL_200825	EPI_ISL_200825	EPI_ISL_200825
A/environment/Yunnan/07.11_DQENM015/2015(H5N6)	H5N6	Environment	EPI_ISL_200826	EPI_ISL_200826	EPI_ISL_200826	EPI_ISL_200826	EPI_ISL_200826	EPI_ISL_200826	EPI_ISL_200826	EPI_ISL_200826
A/environment/Yunnan/07.11_DQENM006/2015(H5N6)	H5N6	Environment	EPI_ISL_200827	EPI_ISL_200827	EPI_ISL_200827	EPI_ISL_200827	EPI_ISL_200827	EPI_ISL_200827	EPI_ISL_200827	EPI_ISL_200827
A/environment/Yunnan/07.11_DQENM004/2015(H5N6)	H5N6	Environment	EPI_ISL_200828	EPI_ISL_200828	EPI_ISL_200828	EPI_ISL_200828	EPI_ISL_200828	EPI_ISL_200828	EPI_ISL_200828	EPI_ISL_200828
A/chicken/Yunnan/07.11_DQENM005/2015(H5N6)	H5N6	Avian	EPI_ISL_200829	EPI_ISL_200829	EPI_ISL_200829	EPI_ISL_200829	EPI_ISL_200829	EPI_ISL_200829	EPI_ISL_200829	EPI_ISL_200829
A/environment/Yunnan/07.11_DQXY011/2015(H5N6)	H5N6	Environment	EPI_ISL_200831	EPI_ISL_200831	EPI_ISL_200831	EPI_ISL_200831	EPI_ISL_200831	EPI_ISL_200831	EPI_ISL_200831	EPI_ISL_200831
A/environment/Yunnan/07.11_DQXY20/2015(H5N6)	H5N6	Environment	EPI_ISL_200832	EPI_ISL_200832	EPI_ISL_200832	EPI_ISL_200832	EPI_ISL_200832	EPI_ISL_200832	EPI_ISL_200832	EPI_ISL_200832
A/environment/Yunnan/02.09_DQWGH013-2E/2015(H5N6)	H5N6	Environment	EPI_ISL_200833	EPI_ISL_200833	EPI_ISL_200833	EPI_ISL_200833	EPI_ISL_200833	EPI_ISL_200833	EPI_ISL_200833	EPI_ISL_200833
A/environment/Yunnan/02.09_DQXY005-1E/2015(H5N6)	H5N6	Environment	EPI_ISL_200834	EPI_ISL_200834	EPI_ISL_200834	EPI_ISL_200834	EPI_ISL_200834	EPI_ISL_200834	EPI_ISL_200834	EPI_ISL_200834
A/environment/Yunnan/02.09_DQXY009-1E/2015(H5N6)	H5N6	Environment	EPI_ISL_200835	EPI_ISL_200835	EPI_ISL_200835	EPI_ISL_200835	EPI_ISL_200835	EPI_ISL_200835	EPI_ISL_200835	EPI_ISL_200835
A/environment/Yunnan/02.10_DQXY053-1E/2015(H5N6)	H5N6	Environment	EPI_ISL_200836	EPI_ISL_200836	EPI_ISL_200836	EPI_ISL_200836	EPI_ISL_200836	EPI_ISL_200836	EPI_ISL_200836	EPI_ISL_200836
A/Yunnan/DQ001/2015(H5N6)	H5N6	Human	EPI_ISL_200837	EPI_ISL_200837	EPI_ISL_200837	EPI_ISL_200837	EPI_ISL_200837	EPI_ISL_200837	EPI_ISL_200837	EPI_ISL_200837
A/Yunnan/DQ002/2015(H5N6)	H5N6	Human	EPI_ISL_200838	EPI_ISL_200838	EPI_ISL_200838	EPI_ISL_200838	EPI_ISL_200838	EPI_ISL_200838	EPI_ISL_200838	EPI_ISL_200838
A/Bar-headed_Goose/Qinghai/BTY2/2015_H5N1	H5N1	Avian	EPI_ISL_200998	EPI_ISL_200998	EPI_ISL_200998	EPI_ISL_200998	EPI_ISL_200998	EPI_ISL_200998	EPI_ISL_200998	EPI_ISL_200998
A/Great_black-headed_Gull/Qinghai/YO1/2015_H5N1	H5N1	Avian	EPI_ISL_200999	EPI_ISL_200999	EPI_ISL_200999	EPI_ISL_200999	EPI_ISL_200999	EPI_ISL_200999	EPI_ISL_200999	EPI_ISL_200999
A/Great_black-headed_Gull/Qinghai/YO6/2015_H5N1	H5N1	Avian	EPI_ISL_201000	EPI_ISL_201000	EPI_ISL_201000	EPI_ISL_201000	EPI_ISL_201000	EPI_ISL_201000	EPI_ISL_201000	EPI_ISL_201000
A/Black-necked_Grebe/Inner_Mongolia/Brain1/2015_H5N1	H5N1	Avian	EPI_ISL_201001	EPI_ISL_201001	EPI_ISL_201001	EPI_ISL_201001	EPI_ISL_201001	EPI_ISL_201001	EPI_ISL_201001	EPI_ISL_201001
A/Black-necked_Grebe/Inner_Mongolia/Brain2/2015_H5N1	H5N1	Avian	EPI_ISL_201002	EPI_ISL_201002	EPI_ISL_201002	EPI_ISL_201002	EPI_ISL_201002	EPI_ISL_201002	EPI_ISL_201002	EPI_ISL_201002
A/Black-necked_Grebe/Inner_Mongolia/Lung2/2015_H5N1	H5N1	Avian	EPI_ISL_201003	EPI_ISL_201003	EPI_ISL_201003	EPI_ISL_201003	EPI_ISL_201003	EPI_ISL_201003	EPI_ISL_201003	EPI_ISL_201003
A/Black-necked_Grebe/Inner_Mongolia/Lung3/2015_H5N1	H5N1	Avian	EPI_ISL_201004	EPI_ISL_201004	EPI_ISL_201004	EPI_ISL_201004	EPI_ISL_201004	EPI_ISL_201004	EPI_ISL_201004	EPI_ISL_201004
A/Black-necked_Grebe/Inner_Mongolia/Liver3/2015_H5N1	H5N1	Avian	EPI_ISL_201005	EPI_ISL_201005	EPI_ISL_201005	EPI_ISL_201005	EPI_ISL_201005	EPI_ISL_201005	EPI_ISL_201005	EPI_ISL_201005
A/Black-necked_Grebe/Inner_Mongolia/Brain3/2015_H5N1	H5N1	Avian	EPI_ISL_201006	EPI_ISL_201006	EPI_ISL_201006	EPI_ISL_201006	EPI_ISL_201006	EPI_ISL_201006	EPI_ISL_201006	EPI_ISL_201006
A/Black-necked_Grebe/Inner_Mongolia/Lung3-2/2015_H5N1	H5N1	Avian	EPI_ISL_201007	EPI_ISL_201007	EPI_ISL_201007	EPI_ISL_201007	EPI_ISL_201007	EPI_ISL_201007	EPI_ISL_201007	EPI_ISL_201007
A/Black-necked_Grebe/Inner_Mongolia/Oropharynx_swab3/2015_H5N1	H5N1	Avian	EPI_ISL_201008	EPI_ISL_201008	EPI_ISL_201008	EPI_ISL_201008	EPI_ISL_201008	EPI_ISL_201008	EPI_ISL_201008	EPI_ISL_201008
A/Black-necked_Grebe/Inner_Mongolia/Trachea3/2015_H5N1	H5N1	Avian	EPI_ISL_201009	EPI_ISL_201009	EPI_ISL_201009	EPI_ISL_201009	EPI_ISL_201009	EPI_ISL_201009	EPI_ISL_201009	EPI_ISL_201009
A/Black-necked_Grebe/Inner_Mongolia/Anal_swab4/2015_H5N1	H5N1	Avian	EPI_ISL_201010	EPI_ISL_201010	EPI_ISL_201010	EPI_ISL_201010	EPI_ISL_201010	EPI_ISL_201010	EPI_ISL_201010	EPI_ISL_201010
A/wildfowl/China/472/2014	H5N2	Avian	EPI_ISL_201792	EPI_ISL_201792	EPI_ISL_201792	EPI_ISL_201792	EPI_ISL_201792	EPI_ISL_201792	EPI_ISL_201792	EPI_ISL_201792
A/Environment/Guangdong/79900/2014	H5N6	Environment	EPI_ISL_203646	EPI_ISL_203646	EPI_ISL_203646	EPI_ISL_203646	EPI_ISL_203646	EPI_ISL_203646	EPI_ISL_203646	EPI_ISL_203646
A/Environment/Guangdong/79478/2014	H5N6	Environment	EPI_ISL_203647	EPI_ISL_203647	EPI_ISL_203647	EPI_ISL_203647	EPI_ISL_203647	EPI_ISL_203647	EPI_ISL_203647	EPI_ISL_203647
A/Environment/Guangdong/79929/2014	H5N6	Environment	EPI_ISL_203648	EPI_ISL_203648	EPI_ISL_203648	EPI_ISL_203648	EPI_ISL_203648	EPI_ISL_203648	EPI_ISL_203648	EPI_ISL_203648
A/Environment/Chongqing/28975/2014	H5N6	Environment	EPI_ISL_203649	EPI_ISL_203649	EPI_ISL_203649	EPI_ISL_203649	EPI_ISL_203649	EPI_ISL_203649	EPI_ISL_203649	EPI_ISL_203649
A/Environment/Chongqing/72076/2014	H5N6	Environment	EPI_ISL_203650	EPI_ISL_203650	EPI_ISL_203650	EPI_ISL_203650	EPI_ISL_203650	EPI_ISL_203650	EPI_ISL_203650	EPI_ISL_203650
A/Environment/Chongqing/28957/2014	H5N6	Environment	EPI_ISL_203651	EPI_ISL_203651	EPI_ISL_203651	EPI_ISL_203651	EPI_ISL_203651	EPI_ISL_203651	EPI_ISL_203651	EPI_ISL_203651
A/Environment/Hunan/18327/2014	H5N6	Environment	EPI_ISL_203652	EPI_ISL_203652	EPI_ISL_203652	EPI_ISL_203652	EPI_ISL_203652	EPI_ISL_203652	EPI_ISL_203652	EPI_ISL_203652
A/Environment/Zhejiang/21574/2014	H5N6	Environment	EPI_ISL_203653	EPI_ISL_203653	EPI_ISL_203653	EPI_ISL_203653	EPI_ISL_203653	EPI_ISL_203653	EPI_ISL_203653	EPI_ISL_203653
A/Environment/Jiangxi/10733/2014	H5N6	Environment	EPI_ISL_203654	EPI_ISL_203654	EPI_ISL_203654	EPI_ISL_203654	EPI_ISL_203654	EPI_ISL_203654	EPI_ISL_203654	EPI_ISL_203654
A/Environment/Chongqing/28970/2014	H5N6	Environment	EPI_ISL_203655	EPI_ISL_203655	EPI_ISL_203655	EPI_ISL_203655	EPI_ISL_203655	EPI_ISL_203655	EPI_ISL_203655	EPI_ISL_203655
A/Shenzhen/1/2015	H5N6	Human	EPI_ISL_205313	EPI_ISL_205313	EPI_ISL_205313	EPI_ISL_205313	EPI_ISL_205313	EPI_ISL_205313	EPI_ISL_205313	EPI_ISL_205313
A/Environment/Shenzhen/1/2015	H5N6	Environment	EPI_ISL_205314	EPI_ISL_205314	EPI_ISL_205314	EPI_ISL_205314	EPI_ISL_205314	EPI_ISL_205314	EPI_ISL_205314	EPI_ISL_205314
A/Environment/Shenzhen/2/2015	H5N6	Environment	EPI_ISL_205315	EPI_ISL_205315	EPI_ISL_205315	EPI_ISL_205315	EPI_ISL_205315	EPI_ISL_205315	EPI_ISL_205315	EPI_ISL_205315
A/Environment/Shenzhen/3/2015	H5N6	Environment	EPI_ISL_205316	EPI_ISL_205316	EPI_ISL_205316	EPI_ISL_205316	EPI_ISL_205316	EPI_ISL_205316	EPI_ISL_205316	EPI_ISL_205316
A/Shenzhen/TH001/2015_(H5N6)	H5N6	Human	EPI_ISL_205503	EPI_ISL_205503	EPI_ISL_205503	EPI_ISL_205503	EPI_ISL_205503	EPI_ISL_205503	EPI_ISL_205503	EPI_ISL_205503
A/chicken/Scotland/532/2016	H5N1	Avian	EPI_ISL_205833	EPI_ISL_205833	EPI_ISL_205833	EPI_ISL_205833	EPI_ISL_205833	EPI_ISL_205833	EPI_ISL_205833	EPI_ISL_205833
A/duck/Ghana/15VIR5480-16/2015	H5N1	Avian	EPI_ISL_205864	EPI_ISL_205864	EPI_ISL_205864	EPI_ISL_205864	EPI_ISL_205864	EPI_ISL_205864	EPI_ISL_205864	EPI_ISL_205864
A/chicken/Ghana/15VIR5480-22/2015	H5N1	Avian	EPI_ISL_205865	EPI_ISL_205865	EPI_ISL_205865	EPI_ISL_205865	EPI_ISL_205865	EPI_ISL_205865	EPI_ISL_205865	EPI_ISL_205865
A/Duck/Guangdong/SS1A1/2014H5N6	H5N6	Avian	EPI_ISL_205959	EPI_ISL_205959	EPI_ISL_205959	EPI_ISL_205959	EPI_ISL_205959	EPI_ISL_205959	EPI_ISL_205959	EPI_ISL_205959
A/Goose/_Guangdong_/JG125/2013H5N6	H5N6	Avian	EPI_ISL_205961	EPI_ISL_205961	EPI_ISL_205961	EPI_ISL_205961	EPI_ISL_205961	EPI_ISL_205961	EPI_ISL_205961	EPI_ISL_205961
A/Duck/Guangdong/PY501/2014H5N6	H5N6	Avian	EPI_ISL_205962	EPI_ISL_205962	EPI_ISL_205962	EPI_ISL_205962	EPI_ISL_205962	EPI_ISL_205962	EPI_ISL_205962	EPI_ISL_205962
A/Duck/Guangdong/PY503/2014H5N6	H5N6	Avian	EPI_ISL_205963	EPI_ISL_205963	EPI_ISL_205963	EPI_ISL_205963	EPI_ISL_205963	EPI_ISL_205963	EPI_ISL_205963	EPI_ISL_205963
A/Chicken/Guangdong/FG594/2015H5N6	H5N6	Avian	EPI_ISL_205964	EPI_ISL_205964	EPI_ISL_205964	EPI_ISL_205964	EPI_ISL_205964	EPI_ISL_205964	EPI_ISL_205964	EPI_ISL_205964
A/Enviroment/Guangdong/SS127/2013(H5N6)	H5N6	Environment	EPI_ISL_205965	EPI_ISL_205965	EPI_ISL_205965	EPI_ISL_205965	EPI_ISL_205965	EPI_ISL_205965	EPI_ISL_205965	EPI_ISL_205965
A/Goose/_Guangdong_/SSLBY/2015H5N6	H5N6	Avian	EPI_ISL_205966	EPI_ISL_205966	EPI_ISL_205966	EPI_ISL_205966	EPI_ISL_205966	EPI_ISL_205966	EPI_ISL_205966	EPI_ISL_205966
A/Goose/_Guangdong_/SSZYP/2015H5N6	H5N6	Avian	EPI_ISL_205967	EPI_ISL_205967	EPI_ISL_205967	EPI_ISL_205967	EPI_ISL_205967	EPI_ISL_205967	EPI_ISL_205967	EPI_ISL_205967
A/Shenzhen/1/2016	H5N6	Human	EPI_ISL_206036	EPI_ISL_206036	EPI_ISL_206036	EPI_ISL_206036	EPI_ISL_206036	EPI_ISL_206036	EPI_ISL_206036	EPI_ISL_206036
A/_Guangdong_/SZ872/2015H5N6	H5N6	Human	EPI_ISL_206568	EPI_ISL_206568	EPI_ISL_206568	EPI_ISL_206568	EPI_ISL_206568	EPI_ISL_206568	EPI_ISL_206568	EPI_ISL_206568
A/_Guangdong_/ZQ874/2015H5N6	H5N6	Human	EPI_ISL_206569	EPI_ISL_206569	EPI_ISL_206569	EPI_ISL_206569	EPI_ISL_206569	EPI_ISL_206569	EPI_ISL_206569	EPI_ISL_206569
A/gull/Germany-NI/R45/2015	H5N8	Avian	EPI_ISL_206773	EPI_ISL_206773	EPI_ISL_206773	EPI_ISL_206773	EPI_ISL_206773	EPI_ISL_206773	EPI_ISL_206773	EPI_ISL_206773
A/Shenzhen/TH003/2016(H5N6)	H5N6	Human	EPI_ISL_207048	EPI_ISL_207048	EPI_ISL_207048	EPI_ISL_207048	EPI_ISL_207048	EPI_ISL_207048	EPI_ISL_207048	EPI_ISL_207048
A/Shenzhen/TH002/2016(H5N6)	H5N6	Human	EPI_ISL_207051	EPI_ISL_207051	EPI_ISL_207051	EPI_ISL_207051	EPI_ISL_207051	EPI_ISL_207051	EPI_ISL_207051	EPI_ISL_207051
A/duck/Egypt/452-1VIR07/2006	H5N1	Avian	EPI_ISL_20904	EPI_ISL_20904	EPI_ISL_20904	EPI_ISL_20904	EPI_ISL_20904	EPI_ISL_20904	EPI_ISL_20904	EPI_ISL_20904
A/avian/Togo/3618-10/2007	H5N1	Avian	EPI_ISL_20909	EPI_ISL_20909	EPI_ISL_20909	EPI_ISL_20909	EPI_ISL_20909	EPI_ISL_20909	EPI_ISL_20909	EPI_ISL_20909
A/chicken/Togo/4106-4/2007	H5N1	Avian	EPI_ISL_20910	EPI_ISL_20910	EPI_ISL_20910	EPI_ISL_20910	EPI_ISL_20910	EPI_ISL_20910	EPI_ISL_20910	EPI_ISL_20910
A/chicken/Egypt/5169-3/2007	H5N1	Avian	EPI_ISL_20911	EPI_ISL_20911	EPI_ISL_20911	EPI_ISL_20911	EPI_ISL_20911	EPI_ISL_20911	EPI_ISL_20911	EPI_ISL_20911
A/duck/Egypt/5169-4/2007	H5N1	Avian	EPI_ISL_20912	EPI_ISL_20912	EPI_ISL_20912	EPI_ISL_20912	EPI_ISL_20912	EPI_ISL_20912	EPI_ISL_20912	EPI_ISL_20912
A/swan/Poland/305-135V08/2006	H5N1	Avian	EPI_ISL_20916	EPI_ISL_20916	EPI_ISL_20916	EPI_ISL_20916	EPI_ISL_20916	EPI_ISL_20916	EPI_ISL_20916	EPI_ISL_20916
A/chicken/Poland/38-140V08/2007	H5N1	Avian	EPI_ISL_20917	EPI_ISL_20917	EPI_ISL_20917	EPI_ISL_20917	EPI_ISL_20917	EPI_ISL_20917	EPI_ISL_20917	EPI_ISL_20917
A/buzzard/Poland/MB266B-141V08/2007	H5N1	Avian	EPI_ISL_20918	EPI_ISL_20918	EPI_ISL_20918	EPI_ISL_20918	EPI_ISL_20918	EPI_ISL_20918	EPI_ISL_20918	EPI_ISL_20918
A/goosander/Poland/502-137V08/2006	H5N1	Avian	EPI_ISL_20919	EPI_ISL_20919	EPI_ISL_20919	EPI_ISL_20919	EPI_ISL_20919	EPI_ISL_20919	EPI_ISL_20919	EPI_ISL_20919
A/swan/Poland/467-136V08/2006	H5N1	Avian	EPI_ISL_20920	EPI_ISL_20920	EPI_ISL_20920	EPI_ISL_20920	EPI_ISL_20920	EPI_ISL_20920	EPI_ISL_20920	EPI_ISL_20920
A/hawk/Poland/937-138V08/2006	H5N1	Avian	EPI_ISL_20921	EPI_ISL_20921	EPI_ISL_20921	EPI_ISL_20921	EPI_ISL_20921	EPI_ISL_20921	EPI_ISL_20921	EPI_ISL_20921
A/swan/Poland/1242-139V08/2006	H5N1	Avian	EPI_ISL_20922	EPI_ISL_20922	EPI_ISL_20922	EPI_ISL_20922	EPI_ISL_20922	EPI_ISL_20922	EPI_ISL_20922	EPI_ISL_20922
A/Environment/Chongqing/47495/2015	H5N1	Environment	EPI_ISL_219736	EPI_ISL_219736	EPI_ISL_219736	EPI_ISL_219736	EPI_ISL_219736	EPI_ISL_219736	EPI_ISL_219736	EPI_ISL_219736
A/Environment/Chongqing/45375/2015	H5N1	Environment	EPI_ISL_219737	EPI_ISL_219737	EPI_ISL_219737	EPI_ISL_219737	EPI_ISL_219737	EPI_ISL_219737	EPI_ISL_219737	EPI_ISL_219737
A/Environment/Chongqing/45352/2015	H5N1	Environment	EPI_ISL_219738	EPI_ISL_219738	EPI_ISL_219738	EPI_ISL_219738	EPI_ISL_219738	EPI_ISL_219738	EPI_ISL_219738	EPI_ISL_219738
A/Environment/Chongqing/45260/2015	H5N1	Environment	EPI_ISL_219739	EPI_ISL_219739	EPI_ISL_219739	EPI_ISL_219739	EPI_ISL_219739	EPI_ISL_219739	EPI_ISL_219739	EPI_ISL_219739
A/Environment/Chongqing/45239/2015	H5N1	Environment	EPI_ISL_219740	EPI_ISL_219740	EPI_ISL_219740	EPI_ISL_219740	EPI_ISL_219740	EPI_ISL_219740	EPI_ISL_219740	EPI_ISL_219740
A/Environment/Chongqing/45233/2015	H5N1	Environment	EPI_ISL_219741	EPI_ISL_219741	EPI_ISL_219741	EPI_ISL_219741	EPI_ISL_219741	EPI_ISL_219741	EPI_ISL_219741	EPI_ISL_219741
A/Environment/Chongqing/45227/2015	H5N1	Environment	EPI_ISL_219742	EPI_ISL_219742	EPI_ISL_219742	EPI_ISL_219742	EPI_ISL_219742	EPI_ISL_219742	EPI_ISL_219742	EPI_ISL_219742
A/Environment/Chongqing/45211/2015	H5N1	Environment	EPI_ISL_219743	EPI_ISL_219743	EPI_ISL_219743	EPI_ISL_219743	EPI_ISL_219743	EPI_ISL_219743	EPI_ISL_219743	EPI_ISL_219743
A/Environment/Chongqing/45204/2015	H5N1	Environment	EPI_ISL_219744	EPI_ISL_219744	EPI_ISL_219744	EPI_ISL_219744	EPI_ISL_219744	EPI_ISL_219744	EPI_ISL_219744	EPI_ISL_219744
A/Environment/Chongqing/45203/2015	H5N1	Environment	EPI_ISL_219745	EPI_ISL_219745	EPI_ISL_219745	EPI_ISL_219745	EPI_ISL_219745	EPI_ISL_219745	EPI_ISL_219745	EPI_ISL_219745
A/Environment/Chongqing/45182/2015	H5N1	Environment	EPI_ISL_219746	EPI_ISL_219746	EPI_ISL_219746	EPI_ISL_219746	EPI_ISL_219746	EPI_ISL_219746	EPI_ISL_219746	EPI_ISL_219746
A/Environment/Chongqing/45170/2015	H5N1	Environment	EPI_ISL_219747	EPI_ISL_219747	EPI_ISL_219747	EPI_ISL_219747	EPI_ISL_219747	EPI_ISL_219747	EPI_ISL_219747	EPI_ISL_219747
A/Environment/Chongqing/45169/2015	H5N1	Environment	EPI_ISL_219748	EPI_ISL_219748	EPI_ISL_219748	EPI_ISL_219748	EPI_ISL_219748	EPI_ISL_219748	EPI_ISL_219748	EPI_ISL_219748
A/Environment/Chongqing/45164/2015	H5N1	Environment	EPI_ISL_219749	EPI_ISL_219749	EPI_ISL_219749	EPI_ISL_219749	EPI_ISL_219749	EPI_ISL_219749	EPI_ISL_219749	EPI_ISL_219749
A/Environment/Chongqing/45174/2015	H5N1	Environment	EPI_ISL_219750	EPI_ISL_219750	EPI_ISL_219750	EPI_ISL_219750	EPI_ISL_219750	EPI_ISL_219750	EPI_ISL_219750	EPI_ISL_219750
A/Environment/Chongqing/45160/2015	H5N1	Environment	EPI_ISL_219751	EPI_ISL_219751	EPI_ISL_219751	EPI_ISL_219751	EPI_ISL_219751	EPI_ISL_219751	EPI_ISL_219751	EPI_ISL_219751
A/Environment/Chongqing/45158/2015	H5N1	Environment	EPI_ISL_219752	EPI_ISL_219752	EPI_ISL_219752	EPI_ISL_219752	EPI_ISL_219752	EPI_ISL_219752	EPI_ISL_219752	EPI_ISL_219752
A/Environment/Chongqing/45133/2015	H5N1	Environment	EPI_ISL_219753	EPI_ISL_219753	EPI_ISL_219753	EPI_ISL_219753	EPI_ISL_219753	EPI_ISL_219753	EPI_ISL_219753	EPI_ISL_219753
A/Environment/Chongqing/45121/2015	H5N1	Environment	EPI_ISL_219754	EPI_ISL_219754	EPI_ISL_219754	EPI_ISL_219754	EPI_ISL_219754	EPI_ISL_219754	EPI_ISL_219754	EPI_ISL_219754
A/Environment/Chongqing/45110/2015	H5N1	Environment	EPI_ISL_219755	EPI_ISL_219755	EPI_ISL_219755	EPI_ISL_219755	EPI_ISL_219755	EPI_ISL_219755	EPI_ISL_219755	EPI_ISL_219755
A/Environment/Chongqing/45138/2015	H5N1	Environment	EPI_ISL_219756	EPI_ISL_219756	EPI_ISL_219756	EPI_ISL_219756	EPI_ISL_219756	EPI_ISL_219756	EPI_ISL_219756	EPI_ISL_219756
A/Environment/Guangxi/14313/2013	H5N1	Environment	EPI_ISL_219757	EPI_ISL_219757	EPI_ISL_219757	EPI_ISL_219757	EPI_ISL_219757	EPI_ISL_219757	EPI_ISL_219757	EPI_ISL_219757
A/environment/Guangxi/03218/2012	H5N1	Environment	EPI_ISL_219758	EPI_ISL_219758	EPI_ISL_219758	EPI_ISL_219758	EPI_ISL_219758	EPI_ISL_219758	EPI_ISL_219758	EPI_ISL_219758
A/environment/Shaanxi/03243/2012	H5N1	Environment	EPI_ISL_219759	EPI_ISL_219759	EPI_ISL_219759	EPI_ISL_219759	EPI_ISL_219759	EPI_ISL_219759	EPI_ISL_219759	EPI_ISL_219759
A/Environment/Hunan/28147/2014	H5N1	Environment	EPI_ISL_219760	EPI_ISL_219760	EPI_ISL_219760	EPI_ISL_219760	EPI_ISL_219760	EPI_ISL_219760	EPI_ISL_219760	EPI_ISL_219760
A/environment/Chongqing/20363/2013	H5N1	Environment	EPI_ISL_219761	EPI_ISL_219761	EPI_ISL_219761	EPI_ISL_219761	EPI_ISL_219761	EPI_ISL_219761	EPI_ISL_219761	EPI_ISL_219761
A/environment/Guangxi/03235/2012	H5N1	Environment	EPI_ISL_219762	EPI_ISL_219762	EPI_ISL_219762	EPI_ISL_219762	EPI_ISL_219762	EPI_ISL_219762	EPI_ISL_219762	EPI_ISL_219762
A/environment/Guangdong/02811/2012	H5N1	Environment	EPI_ISL_219763	EPI_ISL_219763	EPI_ISL_219763	EPI_ISL_219763	EPI_ISL_219763	EPI_ISL_219763	EPI_ISL_219763	EPI_ISL_219763
A/environment/Guangxi/03206/2012	H5N1	Environment	EPI_ISL_219764	EPI_ISL_219764	EPI_ISL_219764	EPI_ISL_219764	EPI_ISL_219764	EPI_ISL_219764	EPI_ISL_219764	EPI_ISL_219764
A/Environment/Hubei/38077/2015	H5N1	Environment	EPI_ISL_219765	EPI_ISL_219765	EPI_ISL_219765	EPI_ISL_219765	EPI_ISL_219765	EPI_ISL_219765	EPI_ISL_219765	EPI_ISL_219765
A/Environment/Jiangsu/33457/2015	H5N1	Environment	EPI_ISL_219766	EPI_ISL_219766	EPI_ISL_219766	EPI_ISL_219766	EPI_ISL_219766	EPI_ISL_219766	EPI_ISL_219766	EPI_ISL_219766
A/Environment/Sichuan/18602/2015	H5N1	Environment	EPI_ISL_219767	EPI_ISL_219767	EPI_ISL_219767	EPI_ISL_219767	EPI_ISL_219767	EPI_ISL_219767	EPI_ISL_219767	EPI_ISL_219767
A/Environment/Jilin/99001/2014	H5N1	Environment	EPI_ISL_219768	EPI_ISL_219768	EPI_ISL_219768	EPI_ISL_219768	EPI_ISL_219768	EPI_ISL_219768	EPI_ISL_219768	EPI_ISL_219768
A/Environment/Chongqing/99165/2014	H5N1	Environment	EPI_ISL_219769	EPI_ISL_219769	EPI_ISL_219769	EPI_ISL_219769	EPI_ISL_219769	EPI_ISL_219769	EPI_ISL_219769	EPI_ISL_219769
A/Environment/Hunan/18459/2014	H5N1	Environment	EPI_ISL_219770	EPI_ISL_219770	EPI_ISL_219770	EPI_ISL_219770	EPI_ISL_219770	EPI_ISL_219770	EPI_ISL_219770	EPI_ISL_219770
A/Environment/Hunan/25952/2014	H5N1	Environment	EPI_ISL_219771	EPI_ISL_219771	EPI_ISL_219771	EPI_ISL_219771	EPI_ISL_219771	EPI_ISL_219771	EPI_ISL_219771	EPI_ISL_219771
A/Environment/Hunan/15252/2014	H5N1	Environment	EPI_ISL_219772	EPI_ISL_219772	EPI_ISL_219772	EPI_ISL_219772	EPI_ISL_219772	EPI_ISL_219772	EPI_ISL_219772	EPI_ISL_219772
A/Environment/Chongqing/28976/2014	H5N1	Environment	EPI_ISL_219773	EPI_ISL_219773	EPI_ISL_219773	EPI_ISL_219773	EPI_ISL_219773	EPI_ISL_219773	EPI_ISL_219773	EPI_ISL_219773
A/Environment/Chongqing/28959/2014	H5N1	Environment	EPI_ISL_219774	EPI_ISL_219774	EPI_ISL_219774	EPI_ISL_219774	EPI_ISL_219774	EPI_ISL_219774	EPI_ISL_219774	EPI_ISL_219774
A/Environment/Chongqing/28922/2014	H5N1	Environment	EPI_ISL_219775	EPI_ISL_219775	EPI_ISL_219775	EPI_ISL_219775	EPI_ISL_219775	EPI_ISL_219775	EPI_ISL_219775	EPI_ISL_219775
A/Environment/Hunan/18478/2014	H5N1	Environment	EPI_ISL_219776	EPI_ISL_219776	EPI_ISL_219776	EPI_ISL_219776	EPI_ISL_219776	EPI_ISL_219776	EPI_ISL_219776	EPI_ISL_219776
A/Environment/Chongqing/45355/2015	H5N2	Environment	EPI_ISL_219777	EPI_ISL_219777	EPI_ISL_219777	EPI_ISL_219777	EPI_ISL_219777	EPI_ISL_219777	EPI_ISL_219777	EPI_ISL_219777
A/Environment/Hubei/45047/2015	H5N2	Environment	EPI_ISL_219778	EPI_ISL_219778	EPI_ISL_219778	EPI_ISL_219778	EPI_ISL_219778	EPI_ISL_219778	EPI_ISL_219778	EPI_ISL_219778
A/Environment/Hubei/45046/2015	H5N2	Environment	EPI_ISL_219779	EPI_ISL_219779	EPI_ISL_219779	EPI_ISL_219779	EPI_ISL_219779	EPI_ISL_219779	EPI_ISL_219779	EPI_ISL_219779
A/Environment/Qinghai/42934/2015	H5N2	Environment	EPI_ISL_219780	EPI_ISL_219780	EPI_ISL_219780	EPI_ISL_219780	EPI_ISL_219780	EPI_ISL_219780	EPI_ISL_219780	EPI_ISL_219780
A/Environment/Qinghai/39266/2015	H5N2	Environment	EPI_ISL_219781	EPI_ISL_219781	EPI_ISL_219781	EPI_ISL_219781	EPI_ISL_219781	EPI_ISL_219781	EPI_ISL_219781	EPI_ISL_219781
A/Environment/Chongqing/47485/2015	H5N6	Environment	EPI_ISL_219782	EPI_ISL_219782	EPI_ISL_219782	EPI_ISL_219782	EPI_ISL_219782	EPI_ISL_219782	EPI_ISL_219782	EPI_ISL_219782
A/Environment/Guangxi/46690/2015	H5N6	Environment	EPI_ISL_219783	EPI_ISL_219783	EPI_ISL_219783	EPI_ISL_219783	EPI_ISL_219783	EPI_ISL_219783	EPI_ISL_219783	EPI_ISL_219783
A/Environment/Chongqing/45440/2014	H5N6	Environment	EPI_ISL_219784	EPI_ISL_219784	EPI_ISL_219784	EPI_ISL_219784	EPI_ISL_219784	EPI_ISL_219784	EPI_ISL_219784	EPI_ISL_219784
A/Environment/Chongqing/45439/2014	H5N6	Environment	EPI_ISL_219785	EPI_ISL_219785	EPI_ISL_219785	EPI_ISL_219785	EPI_ISL_219785	EPI_ISL_219785	EPI_ISL_219785	EPI_ISL_219785
A/Environment/Chongqing/45378/2015	H5N6	Environment	EPI_ISL_219786	EPI_ISL_219786	EPI_ISL_219786	EPI_ISL_219786	EPI_ISL_219786	EPI_ISL_219786	EPI_ISL_219786	EPI_ISL_219786
A/Environment/Chongqing/45373/2015	H5N6	Environment	EPI_ISL_219787	EPI_ISL_219787	EPI_ISL_219787	EPI_ISL_219787	EPI_ISL_219787	EPI_ISL_219787	EPI_ISL_219787	EPI_ISL_219787
A/Environment/Chongqing/45349/2015	H5N6	Environment	EPI_ISL_219788	EPI_ISL_219788	EPI_ISL_219788	EPI_ISL_219788	EPI_ISL_219788	EPI_ISL_219788	EPI_ISL_219788	EPI_ISL_219788
A/Environment/Chongqing/45379/2015	H5N6	Environment	EPI_ISL_219789	EPI_ISL_219789	EPI_ISL_219789	EPI_ISL_219789	EPI_ISL_219789	EPI_ISL_219789	EPI_ISL_219789	EPI_ISL_219789
A/Environment/Chongqing/45208/2015	H5N6	Environment	EPI_ISL_219790	EPI_ISL_219790	EPI_ISL_219790	EPI_ISL_219790	EPI_ISL_219790	EPI_ISL_219790	EPI_ISL_219790	EPI_ISL_219790
A/Environment/Chongqing/45221/2015	H5N6	Environment	EPI_ISL_219791	EPI_ISL_219791	EPI_ISL_219791	EPI_ISL_219791	EPI_ISL_219791	EPI_ISL_219791	EPI_ISL_219791	EPI_ISL_219791
A/Environment/Chongqing/45185/2015	H5N6	Environment	EPI_ISL_219792	EPI_ISL_219792	EPI_ISL_219792	EPI_ISL_219792	EPI_ISL_219792	EPI_ISL_219792	EPI_ISL_219792	EPI_ISL_219792
A/Environment/Chongqing/45155/2015	H5N6	Environment	EPI_ISL_219793	EPI_ISL_219793	EPI_ISL_219793	EPI_ISL_219793	EPI_ISL_219793	EPI_ISL_219793	EPI_ISL_219793	EPI_ISL_219793
A/Environment/Chongqing/45114/2015	H5N6	Environment	EPI_ISL_219794	EPI_ISL_219794	EPI_ISL_219794	EPI_ISL_219794	EPI_ISL_219794	EPI_ISL_219794	EPI_ISL_219794	EPI_ISL_219794
A/Environment/Chongqing/45134/2015	H5N6	Environment	EPI_ISL_219795	EPI_ISL_219795	EPI_ISL_219795	EPI_ISL_219795	EPI_ISL_219795	EPI_ISL_219795	EPI_ISL_219795	EPI_ISL_219795
A/Environment/Hubei/45035/2015	H5N6	Environment	EPI_ISL_219796	EPI_ISL_219796	EPI_ISL_219796	EPI_ISL_219796	EPI_ISL_219796	EPI_ISL_219796	EPI_ISL_219796	EPI_ISL_219796
A/Environment/Hubei/45034/2015	H5N6	Environment	EPI_ISL_219797	EPI_ISL_219797	EPI_ISL_219797	EPI_ISL_219797	EPI_ISL_219797	EPI_ISL_219797	EPI_ISL_219797	EPI_ISL_219797
A/Environment/Guangxi/44389/2015	H5N6	Environment	EPI_ISL_219798	EPI_ISL_219798	EPI_ISL_219798	EPI_ISL_219798	EPI_ISL_219798	EPI_ISL_219798	EPI_ISL_219798	EPI_ISL_219798
A/Environment/Chongqing/99173/2014	H5N6	Environment	EPI_ISL_219799	EPI_ISL_219799	EPI_ISL_219799	EPI_ISL_219799	EPI_ISL_219799	EPI_ISL_219799	EPI_ISL_219799	EPI_ISL_219799
A/Environment/Guangxi/42586/2015	H5N6	Environment	EPI_ISL_219800	EPI_ISL_219800	EPI_ISL_219800	EPI_ISL_219800	EPI_ISL_219800	EPI_ISL_219800	EPI_ISL_219800	EPI_ISL_219800
A/Environment/Anhui/72105/2014	H5N6	Environment	EPI_ISL_219801	EPI_ISL_219801	EPI_ISL_219801	EPI_ISL_219801	EPI_ISL_219801	EPI_ISL_219801	EPI_ISL_219801	EPI_ISL_219801
A/Environment/Chongqing/77193/2014	H5N6	Environment	EPI_ISL_219802	EPI_ISL_219802	EPI_ISL_219802	EPI_ISL_219802	EPI_ISL_219802	EPI_ISL_219802	EPI_ISL_219802	EPI_ISL_219802
A/Environment/Guangdong/77245/2014	H5N6	Environment	EPI_ISL_219803	EPI_ISL_219803	EPI_ISL_219803	EPI_ISL_219803	EPI_ISL_219803	EPI_ISL_219803	EPI_ISL_219803	EPI_ISL_219803
A/Environment/Hunan/18487/2014	H5N6	Environment	EPI_ISL_219804	EPI_ISL_219804	EPI_ISL_219804	EPI_ISL_219804	EPI_ISL_219804	EPI_ISL_219804	EPI_ISL_219804	EPI_ISL_219804
A/Environment/Jiangxi/10649/2014	H5N6	Environment	EPI_ISL_219805	EPI_ISL_219805	EPI_ISL_219805	EPI_ISL_219805	EPI_ISL_219805	EPI_ISL_219805	EPI_ISL_219805	EPI_ISL_219805
A/Environment/Jiangxi/10717/2014	H5N6	Environment	EPI_ISL_219806	EPI_ISL_219806	EPI_ISL_219806	EPI_ISL_219806	EPI_ISL_219806	EPI_ISL_219806	EPI_ISL_219806	EPI_ISL_219806
A/Environment/Guangdong/40929/2015	H5N6	Environment	EPI_ISL_219807	EPI_ISL_219807	EPI_ISL_219807	EPI_ISL_219807	EPI_ISL_219807	EPI_ISL_219807	EPI_ISL_219807	EPI_ISL_219807
A/Environment/Guangdong/40113/2015	H5N6	Environment	EPI_ISL_219808	EPI_ISL_219808	EPI_ISL_219808	EPI_ISL_219808	EPI_ISL_219808	EPI_ISL_219808	EPI_ISL_219808	EPI_ISL_219808
A/Environment/Chongqing/72096/2014	H5N6	Environment	EPI_ISL_219809	EPI_ISL_219809	EPI_ISL_219809	EPI_ISL_219809	EPI_ISL_219809	EPI_ISL_219809	EPI_ISL_219809	EPI_ISL_219809
A/Environment/Yunnan/39607/2015	H5N6	Environment	EPI_ISL_219810	EPI_ISL_219810	EPI_ISL_219810	EPI_ISL_219810	EPI_ISL_219810	EPI_ISL_219810	EPI_ISL_219810	EPI_ISL_219810
A/Environment/Hubei/38005/2014	H5N6	Environment	EPI_ISL_219811	EPI_ISL_219811	EPI_ISL_219811	EPI_ISL_219811	EPI_ISL_219811	EPI_ISL_219811	EPI_ISL_219811	EPI_ISL_219811
A/Environment/Hubei/37983/2014	H5N6	Environment	EPI_ISL_219812	EPI_ISL_219812	EPI_ISL_219812	EPI_ISL_219812	EPI_ISL_219812	EPI_ISL_219812	EPI_ISL_219812	EPI_ISL_219812
A/Environment/Guangdong/33311/2015	H5N6	Environment	EPI_ISL_219813	EPI_ISL_219813	EPI_ISL_219813	EPI_ISL_219813	EPI_ISL_219813	EPI_ISL_219813	EPI_ISL_219813	EPI_ISL_219813
A/Environment/Guangdong/21131/2015	H5N6	Environment	EPI_ISL_219814	EPI_ISL_219814	EPI_ISL_219814	EPI_ISL_219814	EPI_ISL_219814	EPI_ISL_219814	EPI_ISL_219814	EPI_ISL_219814
A/Environment/Guangdong/21109/2015	H5N6	Environment	EPI_ISL_219815	EPI_ISL_219815	EPI_ISL_219815	EPI_ISL_219815	EPI_ISL_219815	EPI_ISL_219815	EPI_ISL_219815	EPI_ISL_219815
A/Environment/Hunan/07767/2015	H5N6	Environment	EPI_ISL_219816	EPI_ISL_219816	EPI_ISL_219816	EPI_ISL_219816	EPI_ISL_219816	EPI_ISL_219816	EPI_ISL_219816	EPI_ISL_219816
A/Environment/Hunan/07681/2015	H5N6	Environment	EPI_ISL_219817	EPI_ISL_219817	EPI_ISL_219817	EPI_ISL_219817	EPI_ISL_219817	EPI_ISL_219817	EPI_ISL_219817	EPI_ISL_219817
A/Environment/Xinjiang/07002/2014	H5N6	Environment	EPI_ISL_219818	EPI_ISL_219818	EPI_ISL_219818	EPI_ISL_219818	EPI_ISL_219818	EPI_ISL_219818	EPI_ISL_219818	EPI_ISL_219818
A/Environment/Chongqing/99178/2014	H5N6	Environment	EPI_ISL_219819	EPI_ISL_219819	EPI_ISL_219819	EPI_ISL_219819	EPI_ISL_219819	EPI_ISL_219819	EPI_ISL_219819	EPI_ISL_219819
A/Environment/Xinjiang/00320/2014	H5N6	Environment	EPI_ISL_219820	EPI_ISL_219820	EPI_ISL_219820	EPI_ISL_219820	EPI_ISL_219820	EPI_ISL_219820	EPI_ISL_219820	EPI_ISL_219820
A/Environment/Xinjiang/00318/2014	H5N6	Environment	EPI_ISL_219821	EPI_ISL_219821	EPI_ISL_219821	EPI_ISL_219821	EPI_ISL_219821	EPI_ISL_219821	EPI_ISL_219821	EPI_ISL_219821
A/Environment/Xinjiang/00300/2014	H5N6	Environment	EPI_ISL_219822	EPI_ISL_219822	EPI_ISL_219822	EPI_ISL_219822	EPI_ISL_219822	EPI_ISL_219822	EPI_ISL_219822	EPI_ISL_219822
A/Environment/Guangdong/00299/2014	H5N6	Environment	EPI_ISL_219823	EPI_ISL_219823	EPI_ISL_219823	EPI_ISL_219823	EPI_ISL_219823	EPI_ISL_219823	EPI_ISL_219823	EPI_ISL_219823
A/Environment/Xinjiang/00324/2014	H5N6	Environment	EPI_ISL_219824	EPI_ISL_219824	EPI_ISL_219824	EPI_ISL_219824	EPI_ISL_219824	EPI_ISL_219824	EPI_ISL_219824	EPI_ISL_219824
A/Environment/Hunan/98885/2014	H5N6	Environment	EPI_ISL_219825	EPI_ISL_219825	EPI_ISL_219825	EPI_ISL_219825	EPI_ISL_219825	EPI_ISL_219825	EPI_ISL_219825	EPI_ISL_219825
A/Environment/Chongqing/99181/2014	H5N6	Environment	EPI_ISL_219826	EPI_ISL_219826	EPI_ISL_219826	EPI_ISL_219826	EPI_ISL_219826	EPI_ISL_219826	EPI_ISL_219826	EPI_ISL_219826
A/Environment/Chongqing/99166/2014	H5N6	Environment	EPI_ISL_219827	EPI_ISL_219827	EPI_ISL_219827	EPI_ISL_219827	EPI_ISL_219827	EPI_ISL_219827	EPI_ISL_219827	EPI_ISL_219827
A/Guangdong/99710/2014	H5N6	Human	EPI_ISL_219828	EPI_ISL_219828	EPI_ISL_219828	EPI_ISL_219828	EPI_ISL_219828	EPI_ISL_219828	EPI_ISL_219828	EPI_ISL_219828
A/Environment/Jiangsu/98335/2014	H5N8	Environment	EPI_ISL_219829	EPI_ISL_219829	EPI_ISL_219829	EPI_ISL_219829	EPI_ISL_219829	EPI_ISL_219829	EPI_ISL_219829	EPI_ISL_219829
A/Environment/Hunan/72935/2014	H5N2	Environment	EPI_ISL_219844	EPI_ISL_219844	EPI_ISL_219844	EPI_ISL_219844	EPI_ISL_219844	EPI_ISL_219844	EPI_ISL_219844	EPI_ISL_219844
A/Environment/Hunan/18328/2014	H5N2	Environment	EPI_ISL_219845	EPI_ISL_219845	EPI_ISL_219845	EPI_ISL_219845	EPI_ISL_219845	EPI_ISL_219845	EPI_ISL_219845	EPI_ISL_219845
A/duck/Guangdong/01.01_SZSGXJK001-Y_/2016_	H5N6	Avian	EPI_ISL_221705	EPI_ISL_221705	EPI_ISL_221705	EPI_ISL_221705	EPI_ISL_221705	EPI_ISL_221705	EPI_ISL_221705	EPI_ISL_221705
A/duck/Guangdong/01.01_SZSGXJK001-G/2016	H5N6	Avian	EPI_ISL_221706	EPI_ISL_221706	EPI_ISL_221706	EPI_ISL_221706	EPI_ISL_221706	EPI_ISL_221706	EPI_ISL_221706	EPI_ISL_221706
A/duck/Guangdong/01.01_SZSGXJK002-Y/2016	H5N6	Avian	EPI_ISL_221707	EPI_ISL_221707	EPI_ISL_221707	EPI_ISL_221707	EPI_ISL_221707	EPI_ISL_221707	EPI_ISL_221707	EPI_ISL_221707
A/duck/Guangdong/01.01_SZSGXJK002-G/2016	H5N6	Avian	EPI_ISL_221708	EPI_ISL_221708	EPI_ISL_221708	EPI_ISL_221708	EPI_ISL_221708	EPI_ISL_221708	EPI_ISL_221708	EPI_ISL_221708
A/duck/Guangdong/01.01_SZSGXJK003-G/2016	H5N6	Avian	EPI_ISL_221709	EPI_ISL_221709	EPI_ISL_221709	EPI_ISL_221709	EPI_ISL_221709	EPI_ISL_221709	EPI_ISL_221709	EPI_ISL_221709
A/duck/Guangdong/01.01_SZSGXJK004-Y/2016	H5N6	Avian	EPI_ISL_221710	EPI_ISL_221710	EPI_ISL_221710	EPI_ISL_221710	EPI_ISL_221710	EPI_ISL_221710	EPI_ISL_221710	EPI_ISL_221710
A/duck/Guangdong/01.01_SZSGXJK003-W/2016	H5N6	Environment	EPI_ISL_221711	EPI_ISL_221711	EPI_ISL_221711	EPI_ISL_221711	EPI_ISL_221711	EPI_ISL_221711	EPI_ISL_221711	EPI_ISL_221711
A/duck/Guangdong/01.01_SZSGXJK005-Y/2016	H5N6	Avian	EPI_ISL_221712	EPI_ISL_221712	EPI_ISL_221712	EPI_ISL_221712	EPI_ISL_221712	EPI_ISL_221712	EPI_ISL_221712	EPI_ISL_221712
A/duck/Guangdong/01.01_SZSGXJK005-G_/2016	H5N6	Avian	EPI_ISL_221713	EPI_ISL_221713	EPI_ISL_221713	EPI_ISL_221713	EPI_ISL_221713	EPI_ISL_221713	EPI_ISL_221713	EPI_ISL_221713
A/duck/Guangdong/01.01_SZSGXJK006-Y/2016	H5N6	Avian	EPI_ISL_221714	EPI_ISL_221714	EPI_ISL_221714	EPI_ISL_221714	EPI_ISL_221714	EPI_ISL_221714	EPI_ISL_221714	EPI_ISL_221714
A/duck/Guangdong/01.01_SZSGXJK006-G/2016	H5N6	Avian	EPI_ISL_221715	EPI_ISL_221715	EPI_ISL_221715	EPI_ISL_221715	EPI_ISL_221715	EPI_ISL_221715	EPI_ISL_221715	EPI_ISL_221715
A/duck/Guangdong/01.01_SZSGXJK007-G/2016	H5N6	Avian	EPI_ISL_221716	EPI_ISL_221716	EPI_ISL_221716	EPI_ISL_221716	EPI_ISL_221716	EPI_ISL_221716	EPI_ISL_221716	EPI_ISL_221716
A/environment/Guangdong/01.01_SZSGXJK006-E/2016	H5N6	Environment	EPI_ISL_221719	EPI_ISL_221719	EPI_ISL_221719	EPI_ISL_221719	EPI_ISL_221719	EPI_ISL_221719	EPI_ISL_221719	EPI_ISL_221719
A/chicken/Guangdong/10.16_SZLGKQHY-072/2015	H5N6	Avian	EPI_ISL_221885	EPI_ISL_221885	EPI_ISL_221885	EPI_ISL_221885	EPI_ISL_221885	EPI_ISL_221885	EPI_ISL_221885	EPI_ISL_221885
A/chicken/Wuxi/SC7393/2015	H5N6	Avian	EPI_ISL_223364	EPI_ISL_223364	EPI_ISL_223364	EPI_ISL_223364	EPI_ISL_223364	EPI_ISL_223364	EPI_ISL_223364	EPI_ISL_223364
A/chicken/Ghana/20/2015	H5N1	Avian	EPI_ISL_223928	EPI_ISL_223928	EPI_ISL_223928	EPI_ISL_223928	EPI_ISL_223928	EPI_ISL_223928	EPI_ISL_223928	EPI_ISL_223928
A/chicken/Ghana/24/2015	H5N1	Avian	EPI_ISL_223930	EPI_ISL_223930	EPI_ISL_223930	EPI_ISL_223930	EPI_ISL_223930	EPI_ISL_223930	EPI_ISL_223930	EPI_ISL_223930
A/chicken/Ghana/29/2015	H5N1	Avian	EPI_ISL_223932	EPI_ISL_223932	EPI_ISL_223932	EPI_ISL_223932	EPI_ISL_223932	EPI_ISL_223932	EPI_ISL_223932	EPI_ISL_223932
A/chicken/Ghana/46/2015	H5N1	Avian	EPI_ISL_223934	EPI_ISL_223934	EPI_ISL_223934	EPI_ISL_223934	EPI_ISL_223934	EPI_ISL_223934	EPI_ISL_223934	EPI_ISL_223934
A/goose/Ghana/17/2015	H5N1	Avian	EPI_ISL_223936	EPI_ISL_223936	EPI_ISL_223936	EPI_ISL_223936	EPI_ISL_223936	EPI_ISL_223936	EPI_ISL_223936	EPI_ISL_223936
A/guinea_fowl/Ghana/2/2015	H5N1	Avian	EPI_ISL_223937	EPI_ISL_223937	EPI_ISL_223937	EPI_ISL_223937	EPI_ISL_223937	EPI_ISL_223937	EPI_ISL_223937	EPI_ISL_223937
A/chicken/Ghana/41/2015	H5N1	Avian	EPI_ISL_223939	EPI_ISL_223939	EPI_ISL_223939	EPI_ISL_223939	EPI_ISL_223939	EPI_ISL_223939	EPI_ISL_223939	EPI_ISL_223939
A/chicken/Ghana/7/2015	H5N1	Avian	EPI_ISL_223940	EPI_ISL_223940	EPI_ISL_223940	EPI_ISL_223940	EPI_ISL_223940	EPI_ISL_223940	EPI_ISL_223940	EPI_ISL_223940
A/chicken/Ghana/14/2015	H5N1	Avian	EPI_ISL_223941	EPI_ISL_223941	EPI_ISL_223941	EPI_ISL_223941	EPI_ISL_223941	EPI_ISL_223941	EPI_ISL_223941	EPI_ISL_223941
A/great_crested_grebe/Uvs-Nuur_Lake/341/2016	H5N8	Avian	EPI_ISL_224580	EPI_ISL_224580	EPI_ISL_224580	EPI_ISL_224580	EPI_ISL_224580	EPI_ISL_224580	EPI_ISL_224580	EPI_ISL_224580
A/Bar-headed_Goose/Qinghai/BTY1-B/2016	H5N8	Avian	EPI_ISL_224704	EPI_ISL_224704	EPI_ISL_224704	EPI_ISL_224704	EPI_ISL_224704	EPI_ISL_224704	EPI_ISL_224704	EPI_ISL_224704
A/Bar-headed_Goose/Qinghai/BTY2-B/2016	H5N8	Avian	EPI_ISL_224707	EPI_ISL_224707	EPI_ISL_224707	EPI_ISL_224707	EPI_ISL_224707	EPI_ISL_224707	EPI_ISL_224707	EPI_ISL_224707
A/Bar-headed_Goose/Qinghai/BTY2-LU/2016	H5N8	Avian	EPI_ISL_224708	EPI_ISL_224708	EPI_ISL_224708	EPI_ISL_224708	EPI_ISL_224708	EPI_ISL_224708	EPI_ISL_224708	EPI_ISL_224708
A/Bar-headed_Goose/Qinghai/BTY3-B/2016	H5N8	Avian	EPI_ISL_224709	EPI_ISL_224709	EPI_ISL_224709	EPI_ISL_224709	EPI_ISL_224709	EPI_ISL_224709	EPI_ISL_224709	EPI_ISL_224709
A/Bar-headed_Goose/Qinghai/BTY3-LU/2016	H5N8	Avian	EPI_ISL_224710	EPI_ISL_224710	EPI_ISL_224710	EPI_ISL_224710	EPI_ISL_224710	EPI_ISL_224710	EPI_ISL_224710	EPI_ISL_224710
A/Bar-headed_Goose/Qinghai/BTY4-B/2016	H5N8	Avian	EPI_ISL_224711	EPI_ISL_224711	EPI_ISL_224711	EPI_ISL_224711	EPI_ISL_224711	EPI_ISL_224711	EPI_ISL_224711	EPI_ISL_224711
A/Bar-headed_Goose/Qinghai/BTY4-LU/2016	H5N8	Avian	EPI_ISL_224712	EPI_ISL_224712	EPI_ISL_224712	EPI_ISL_224712	EPI_ISL_224712	EPI_ISL_224712	EPI_ISL_224712	EPI_ISL_224712
A/Bar-headed_Goose/Qinghai/BTY5-B/2016	H5N8	Avian	EPI_ISL_224713	EPI_ISL_224713	EPI_ISL_224713	EPI_ISL_224713	EPI_ISL_224713	EPI_ISL_224713	EPI_ISL_224713	EPI_ISL_224713
A/Bar-headed_Goose/Qinghai/BTY6-B/2016	H5N8	Avian	EPI_ISL_224714	EPI_ISL_224714	EPI_ISL_224714	EPI_ISL_224714	EPI_ISL_224714	EPI_ISL_224714	EPI_ISL_224714	EPI_ISL_224714
A/Bar-headed_Goose/Qinghai/BTY6-LU/2016	H5N8	Avian	EPI_ISL_224715	EPI_ISL_224715	EPI_ISL_224715	EPI_ISL_224715	EPI_ISL_224715	EPI_ISL_224715	EPI_ISL_224715	EPI_ISL_224715
A/Bar-headed_Goose/Qinghai/BTY7-B/2016	H5N8	Avian	EPI_ISL_224716	EPI_ISL_224716	EPI_ISL_224716	EPI_ISL_224716	EPI_ISL_224716	EPI_ISL_224716	EPI_ISL_224716	EPI_ISL_224716
A/Bar-headed_Goose/Qinghai/BTY7-LU1/2016	H5N8	Avian	EPI_ISL_224717	EPI_ISL_224717	EPI_ISL_224717	EPI_ISL_224717	EPI_ISL_224717	EPI_ISL_224717	EPI_ISL_224717	EPI_ISL_224717
A/Bar-headed_Goose/Qinghai/BTY7-LU2/2016	H5N8	Avian	EPI_ISL_224718	EPI_ISL_224718	EPI_ISL_224718	EPI_ISL_224718	EPI_ISL_224718	EPI_ISL_224718	EPI_ISL_224718	EPI_ISL_224718
A/Bar-headed_Goose/Qinghai/BTY8-B/2016	H5N8	Avian	EPI_ISL_224719	EPI_ISL_224719	EPI_ISL_224719	EPI_ISL_224719	EPI_ISL_224719	EPI_ISL_224719	EPI_ISL_224719	EPI_ISL_224719
A/Bar-headed_Goose/Qinghai/BTY8-LU/2016	H5N8	Avian	EPI_ISL_224720	EPI_ISL_224720	EPI_ISL_224720	EPI_ISL_224720	EPI_ISL_224720	EPI_ISL_224720	EPI_ISL_224720	EPI_ISL_224720
A/Bar-headed_Goose/Qinghai/BTY9-B/2016	H5N8	Avian	EPI_ISL_224721	EPI_ISL_224721	EPI_ISL_224721	EPI_ISL_224721	EPI_ISL_224721	EPI_ISL_224721	EPI_ISL_224721	EPI_ISL_224721
A/Bar-headed_Goose/Qinghai/BTY9-LU/2016_	H5N8	Avian	EPI_ISL_224722	EPI_ISL_224722	EPI_ISL_224722	EPI_ISL_224722	EPI_ISL_224722	EPI_ISL_224722	EPI_ISL_224722	EPI_ISL_224722
A/Bar-headed_Goose/Qinghai/BTY10-B/2016	H5N8	Avian	EPI_ISL_224723	EPI_ISL_224723	EPI_ISL_224723	EPI_ISL_224723	EPI_ISL_224723	EPI_ISL_224723	EPI_ISL_224723	EPI_ISL_224723
A/Bar-headed_Goose/Qinghai/BTY10-LU/2016	H5N8	Avian	EPI_ISL_224724	EPI_ISL_224724	EPI_ISL_224724	EPI_ISL_224724	EPI_ISL_224724	EPI_ISL_224724	EPI_ISL_224724	EPI_ISL_224724
A/Bar-headed_Goose/Qinghai/BTY11-B/2016	H5N8	Avian	EPI_ISL_224725	EPI_ISL_224725	EPI_ISL_224725	EPI_ISL_224725	EPI_ISL_224725	EPI_ISL_224725	EPI_ISL_224725	EPI_ISL_224725
A/Bar-headed_Goose/Qinghai/BTY11-LU/2016	H5N8	Avian	EPI_ISL_224726	EPI_ISL_224726	EPI_ISL_224726	EPI_ISL_224726	EPI_ISL_224726	EPI_ISL_224726	EPI_ISL_224726	EPI_ISL_224726
A/Bar-headed_Goose/Qinghai/BTY12-B/2016_	H5N8	Avian	EPI_ISL_224727	EPI_ISL_224727	EPI_ISL_224727	EPI_ISL_224727	EPI_ISL_224727	EPI_ISL_224727	EPI_ISL_224727	EPI_ISL_224727
A/Bar-headed_Goose/Qinghai/BTY12-LU/2016	H5N8	Avian	EPI_ISL_224728	EPI_ISL_224728	EPI_ISL_224728	EPI_ISL_224728	EPI_ISL_224728	EPI_ISL_224728	EPI_ISL_224728	EPI_ISL_224728
A/Bar-headed_Goose/Qinghai/BTY13-B/2016	H5N8	Avian	EPI_ISL_224729	EPI_ISL_224729	EPI_ISL_224729	EPI_ISL_224729	EPI_ISL_224729	EPI_ISL_224729	EPI_ISL_224729	EPI_ISL_224729
A/Bar-headed_Goose/Qinghai/BTY13-LU/2016	H5N8	Avian	EPI_ISL_224730	EPI_ISL_224730	EPI_ISL_224730	EPI_ISL_224730	EPI_ISL_224730	EPI_ISL_224730	EPI_ISL_224730	EPI_ISL_224730
A/Bar-headed_Goose/Qinghai/BTY14-B/2016	H5N8	Avian	EPI_ISL_224731	EPI_ISL_224731	EPI_ISL_224731	EPI_ISL_224731	EPI_ISL_224731	EPI_ISL_224731	EPI_ISL_224731	EPI_ISL_224731
A/Bar-headed_Goose/Qinghai/BTY14-LU/2016	H5N8	Avian	EPI_ISL_224732	EPI_ISL_224732	EPI_ISL_224732	EPI_ISL_224732	EPI_ISL_224732	EPI_ISL_224732	EPI_ISL_224732	EPI_ISL_224732
A/Bar-headed_Goose/Qinghai/BTY15-B/2016	H5N8	Avian	EPI_ISL_224733	EPI_ISL_224733	EPI_ISL_224733	EPI_ISL_224733	EPI_ISL_224733	EPI_ISL_224733	EPI_ISL_224733	EPI_ISL_224733
A/Bar-headed_Goose/Qinghai/BTY15-LU/2016	H5N8	Avian	EPI_ISL_224734	EPI_ISL_224734	EPI_ISL_224734	EPI_ISL_224734	EPI_ISL_224734	EPI_ISL_224734	EPI_ISL_224734	EPI_ISL_224734
A/Bar-headed_Goose/Qinghai/BTY16-B/2016	H5N8	Avian	EPI_ISL_224735	EPI_ISL_224735	EPI_ISL_224735	EPI_ISL_224735	EPI_ISL_224735	EPI_ISL_224735	EPI_ISL_224735	EPI_ISL_224735
A/Bar-headed_Goose/Qinghai/BTY16-LU/2016	H5N8	Avian	EPI_ISL_224736	EPI_ISL_224736	EPI_ISL_224736	EPI_ISL_224736	EPI_ISL_224736	EPI_ISL_224736	EPI_ISL_224736	EPI_ISL_224736
A/Bar-headed_Goose/Qinghai/BTY17-B/2016_	H5N8	Avian	EPI_ISL_224737	EPI_ISL_224737	EPI_ISL_224737	EPI_ISL_224737	EPI_ISL_224737	EPI_ISL_224737	EPI_ISL_224737	EPI_ISL_224737
A/Bar-headed_Goose/Qinghai/BTY17-LU/2016	H5N8	Avian	EPI_ISL_224738	EPI_ISL_224738	EPI_ISL_224738	EPI_ISL_224738	EPI_ISL_224738	EPI_ISL_224738	EPI_ISL_224738	EPI_ISL_224738
A/Bar-headed_Goose/Qinghai/BTY18-B/2016	H5N8	Avian	EPI_ISL_224739	EPI_ISL_224739	EPI_ISL_224739	EPI_ISL_224739	EPI_ISL_224739	EPI_ISL_224739	EPI_ISL_224739	EPI_ISL_224739
A/Bar-headed_Goose/Qinghai/BTY18-LU/2016_	H5N8	Avian	EPI_ISL_224740	EPI_ISL_224740	EPI_ISL_224740	EPI_ISL_224740	EPI_ISL_224740	EPI_ISL_224740	EPI_ISL_224740	EPI_ISL_224740
A/Brown-headed_Gull/Qinghai/ZTO1-B/2016	H5N8	Avian	EPI_ISL_224742	EPI_ISL_224742	EPI_ISL_224742	EPI_ISL_224742	EPI_ISL_224742	EPI_ISL_224742	EPI_ISL_224742	EPI_ISL_224742
A/Brown-headed_Gull/Qinghai/ZTO1-LU/2016	H5N8	Avian	EPI_ISL_224743	EPI_ISL_224743	EPI_ISL_224743	EPI_ISL_224743	EPI_ISL_224743	EPI_ISL_224743	EPI_ISL_224743	EPI_ISL_224743
A/Brown-headed_Gull/Qinghai/ZTO3-B/2016	H5N8	Avian	EPI_ISL_224744	EPI_ISL_224744	EPI_ISL_224744	EPI_ISL_224744	EPI_ISL_224744	EPI_ISL_224744	EPI_ISL_224744	EPI_ISL_224744
A/Brown-headed_Gull/Qinghai/ZTO3-LU/2016	H5N8	Avian	EPI_ISL_224745	EPI_ISL_224745	EPI_ISL_224745	EPI_ISL_224745	EPI_ISL_224745	EPI_ISL_224745	EPI_ISL_224745	EPI_ISL_224745
A/Brown-headed_Gull/Qinghai/ZTO4-B/2016	H5N8	Avian	EPI_ISL_224746	EPI_ISL_224746	EPI_ISL_224746	EPI_ISL_224746	EPI_ISL_224746	EPI_ISL_224746	EPI_ISL_224746	EPI_ISL_224746
A/Brown-headed_Gull/Qinghai/ZTO5-B/2016	H5N8	Avian	EPI_ISL_224747	EPI_ISL_224747	EPI_ISL_224747	EPI_ISL_224747	EPI_ISL_224747	EPI_ISL_224747	EPI_ISL_224747	EPI_ISL_224747
A/Brown-headed_Gull/Qinghai/ZTO5-K/2016	H5N8	Avian	EPI_ISL_224748	EPI_ISL_224748	EPI_ISL_224748	EPI_ISL_224748	EPI_ISL_224748	EPI_ISL_224748	EPI_ISL_224748	EPI_ISL_224748
A/Brown-headed_Gull/Qinghai/ZTO6-SP/2016	H5N8	Avian	EPI_ISL_224750	EPI_ISL_224750	EPI_ISL_224750	EPI_ISL_224750	EPI_ISL_224750	EPI_ISL_224750	EPI_ISL_224750	EPI_ISL_224750
A/Brown-headed_Gull/Qinghai/ZTO6-MU/2016	H5N8	Avian	EPI_ISL_224751	EPI_ISL_224751	EPI_ISL_224751	EPI_ISL_224751	EPI_ISL_224751	EPI_ISL_224751	EPI_ISL_224751	EPI_ISL_224751
A/Great_Black-headed_Gull/Qinghai/YO1-B/2016	H5N8	Avian	EPI_ISL_224752	EPI_ISL_224752	EPI_ISL_224752	EPI_ISL_224752	EPI_ISL_224752	EPI_ISL_224752	EPI_ISL_224752	EPI_ISL_224752
A/Chinstrap_penguin/Antarctica/15459/2015	H5N5	Avian	EPI_ISL_224756	EPI_ISL_224756	EPI_ISL_224756	EPI_ISL_224756	EPI_ISL_224756	EPI_ISL_224756	EPI_ISL_224756	EPI_ISL_224756
A/chicken/Lebanon/16VIR2783-20/2016	H5N1	Avian	EPI_ISL_224757	EPI_ISL_224757	EPI_ISL_224757	EPI_ISL_224757	EPI_ISL_224757	EPI_ISL_224757	EPI_ISL_224757	EPI_ISL_224757
A/chicken/Egypt/1709-8VIR08/2007	H5N1	Avian	EPI_ISL_22791	EPI_ISL_22791	EPI_ISL_22791	EPI_ISL_22791	EPI_ISL_22791	EPI_ISL_22791	EPI_ISL_22791	EPI_ISL_22791
A/duck/Vietnam/NCVD-48/07	H5N1	Avian	EPI_ISL_22885	EPI_ISL_22885	EPI_ISL_22885	EPI_ISL_22885	EPI_ISL_22885	EPI_ISL_22885	EPI_ISL_22885	EPI_ISL_22885
A/duck/Vietnam/NCVD-49/07	H5N1	Avian	EPI_ISL_22886	EPI_ISL_22886	EPI_ISL_22886	EPI_ISL_22886	EPI_ISL_22886	EPI_ISL_22886	EPI_ISL_22886	EPI_ISL_22886
A/duck/Vietnam/NCVD-50/07	H5N1	Avian	EPI_ISL_22887	EPI_ISL_22887	EPI_ISL_22887	EPI_ISL_22887	EPI_ISL_22887	EPI_ISL_22887	EPI_ISL_22887	EPI_ISL_22887
A/duck/Vietnam/NCVD-53/07	H5N1	Avian	EPI_ISL_22888	EPI_ISL_22888	EPI_ISL_22888	EPI_ISL_22888	EPI_ISL_22888	EPI_ISL_22888	EPI_ISL_22888	EPI_ISL_22888
A/duck/Vietnam/NCVD-54/07	H5N1	Avian	EPI_ISL_22889	EPI_ISL_22889	EPI_ISL_22889	EPI_ISL_22889	EPI_ISL_22889	EPI_ISL_22889	EPI_ISL_22889	EPI_ISL_22889
A/duck/Vietnam/NCVD-55/07	H5N1	Avian	EPI_ISL_22890	EPI_ISL_22890	EPI_ISL_22890	EPI_ISL_22890	EPI_ISL_22890	EPI_ISL_22890	EPI_ISL_22890	EPI_ISL_22890
A/duck/Vietnam/NCVD-56/07	H5N1	Avian	EPI_ISL_22891	EPI_ISL_22891	EPI_ISL_22891	EPI_ISL_22891	EPI_ISL_22891	EPI_ISL_22891	EPI_ISL_22891	EPI_ISL_22891
A/duck/Vietnam/NCVD-57/07	H5N1	Avian	EPI_ISL_22892	EPI_ISL_22892	EPI_ISL_22892	EPI_ISL_22892	EPI_ISL_22892	EPI_ISL_22892	EPI_ISL_22892	EPI_ISL_22892
A/duck/Vietnam/NCVD-58/07	H5N1	Avian	EPI_ISL_22893	EPI_ISL_22893	EPI_ISL_22893	EPI_ISL_22893	EPI_ISL_22893	EPI_ISL_22893	EPI_ISL_22893	EPI_ISL_22893
A/duck/Vietnam/NCVD-59/07	H5N1	Avian	EPI_ISL_22894	EPI_ISL_22894	EPI_ISL_22894	EPI_ISL_22894	EPI_ISL_22894	EPI_ISL_22894	EPI_ISL_22894	EPI_ISL_22894
A/duck/Vietnam/NCVD-60/07	H5N1	Avian	EPI_ISL_22895	EPI_ISL_22895	EPI_ISL_22895	EPI_ISL_22895	EPI_ISL_22895	EPI_ISL_22895	EPI_ISL_22895	EPI_ISL_22895
A/duck/Vietnam/NCVD-61/07	H5N1	Avian	EPI_ISL_22896	EPI_ISL_22896	EPI_ISL_22896	EPI_ISL_22896	EPI_ISL_22896	EPI_ISL_22896	EPI_ISL_22896	EPI_ISL_22896
A/duck/Vietnam/NCVD-62/07	H5N1	Avian	EPI_ISL_22897	EPI_ISL_22897	EPI_ISL_22897	EPI_ISL_22897	EPI_ISL_22897	EPI_ISL_22897	EPI_ISL_22897	EPI_ISL_22897
A/duck/Vietnam/NCVD-63/07	H5N1	Avian	EPI_ISL_22898	EPI_ISL_22898	EPI_ISL_22898	EPI_ISL_22898	EPI_ISL_22898	EPI_ISL_22898	EPI_ISL_22898	EPI_ISL_22898
A/duck/Vietnam/NCVD-64/07	H5N1	Avian	EPI_ISL_22899	EPI_ISL_22899	EPI_ISL_22899	EPI_ISL_22899	EPI_ISL_22899	EPI_ISL_22899	EPI_ISL_22899	EPI_ISL_22899
A/duck/Vietnam/NCVD-65/07	H5N1	Avian	EPI_ISL_22900	EPI_ISL_22900	EPI_ISL_22900	EPI_ISL_22900	EPI_ISL_22900	EPI_ISL_22900	EPI_ISL_22900	EPI_ISL_22900
A/duck/Vietnam/NCVD-68/07	H5N1	Avian	EPI_ISL_22901	EPI_ISL_22901	EPI_ISL_22901	EPI_ISL_22901	EPI_ISL_22901	EPI_ISL_22901	EPI_ISL_22901	EPI_ISL_22901
A/duck/Vietnam/NCVD-70/07	H5N1	Avian	EPI_ISL_22902	EPI_ISL_22902	EPI_ISL_22902	EPI_ISL_22902	EPI_ISL_22902	EPI_ISL_22902	EPI_ISL_22902	EPI_ISL_22902
A/duck/Vietnam/NCVD-71/07	H5N1	Avian	EPI_ISL_22903	EPI_ISL_22903	EPI_ISL_22903	EPI_ISL_22903	EPI_ISL_22903	EPI_ISL_22903	EPI_ISL_22903	EPI_ISL_22903
A/chicken/Vietnam/NCVD-74/07	H5N1	Avian	EPI_ISL_22904	EPI_ISL_22904	EPI_ISL_22904	EPI_ISL_22904	EPI_ISL_22904	EPI_ISL_22904	EPI_ISL_22904	EPI_ISL_22904
A/duck/Vietnam/NCVD-76/07	H5N1	Avian	EPI_ISL_22905	EPI_ISL_22905	EPI_ISL_22905	EPI_ISL_22905	EPI_ISL_22905	EPI_ISL_22905	EPI_ISL_22905	EPI_ISL_22905
A/duck/Vietnam/NCVD-81/07	H5N1	Avian	EPI_ISL_22906	EPI_ISL_22906	EPI_ISL_22906	EPI_ISL_22906	EPI_ISL_22906	EPI_ISL_22906	EPI_ISL_22906	EPI_ISL_22906
A/duck/Vietnam/NCVD-82/07	H5N1	Avian	EPI_ISL_22907	EPI_ISL_22907	EPI_ISL_22907	EPI_ISL_22907	EPI_ISL_22907	EPI_ISL_22907	EPI_ISL_22907	EPI_ISL_22907
A/great_crested_grebe/Tyva/34/2016	H5N8	Avian	EPI_ISL_230820	EPI_ISL_230820	EPI_ISL_230820	EPI_ISL_230820	EPI_ISL_230820	EPI_ISL_230820	EPI_ISL_230820	EPI_ISL_230820
A/duck/Nigeria/3724-2/2008	H5N1	Avian	EPI_ISL_23133	EPI_ISL_23133	EPI_ISL_23133	EPI_ISL_23133	EPI_ISL_23133	EPI_ISL_23133	EPI_ISL_23133	EPI_ISL_23133
A/wild_duck/Tyva/35/2016	H5N8	Avian	EPI_ISL_231684	EPI_ISL_231684	EPI_ISL_231684	EPI_ISL_231684	EPI_ISL_231684	EPI_ISL_231684	EPI_ISL_231684	EPI_ISL_231684
A/black-headed_gull/Tyva/41/2016	H5N8	Avian	EPI_ISL_231685	EPI_ISL_231685	EPI_ISL_231685	EPI_ISL_231685	EPI_ISL_231685	EPI_ISL_231685	EPI_ISL_231685	EPI_ISL_231685
A/grey_heron_/Uvs-Nuur_Lake/20/2016	H5N8	Avian	EPI_ISL_234057	EPI_ISL_234057	EPI_ISL_234057	EPI_ISL_234057	EPI_ISL_234057	EPI_ISL_234057	EPI_ISL_234057	EPI_ISL_234057
A/common_tern_/Uvs-Nuur_Lake/26/2016	H5N8	Avian	EPI_ISL_234058	EPI_ISL_234058	EPI_ISL_234058	EPI_ISL_234058	EPI_ISL_234058	EPI_ISL_234058	EPI_ISL_234058	EPI_ISL_234058
A/graylag_goose/Poland/74/2010	H5N2	Avian	EPI_ISL_234327	EPI_ISL_234327	EPI_ISL_234327	EPI_ISL_234327	EPI_ISL_234327	EPI_ISL_234327	EPI_ISL_234327	EPI_ISL_234327
A/mallard/Korea/H2102/2015	H5N8	Avian	EPI_ISL_234330	EPI_ISL_234330	EPI_ISL_234330	EPI_ISL_234330	EPI_ISL_234330	EPI_ISL_234330	EPI_ISL_234330	EPI_ISL_234330
A/mallard/Poland/266/2010	H5N6	Avian	EPI_ISL_234400	EPI_ISL_234400	EPI_ISL_234400	EPI_ISL_234400	EPI_ISL_234400	EPI_ISL_234400	EPI_ISL_234400	EPI_ISL_234400
A/mallard/Poland/175/2011	H5N3	Avian	EPI_ISL_234401	EPI_ISL_234401	EPI_ISL_234401	EPI_ISL_234401	EPI_ISL_234401	EPI_ISL_234401	EPI_ISL_234401	EPI_ISL_234401
A/common_teal/Poland/80/2012	H5N3	Avian	EPI_ISL_234402	EPI_ISL_234402	EPI_ISL_234402	EPI_ISL_234402	EPI_ISL_234402	EPI_ISL_234402	EPI_ISL_234402	EPI_ISL_234402
A/mallard/Poland/76/2013	H5N3	Avian	EPI_ISL_234403	EPI_ISL_234403	EPI_ISL_234403	EPI_ISL_234403	EPI_ISL_234403	EPI_ISL_234403	EPI_ISL_234403	EPI_ISL_234403
A/mute_swan/Poland/86-1/2013	H5N3	Avian	EPI_ISL_234404	EPI_ISL_234404	EPI_ISL_234404	EPI_ISL_234404	EPI_ISL_234404	EPI_ISL_234404	EPI_ISL_234404	EPI_ISL_234404
A/mallard/Poland/96/2013	H5N3	Avian	EPI_ISL_234406	EPI_ISL_234406	EPI_ISL_234406	EPI_ISL_234406	EPI_ISL_234406	EPI_ISL_234406	EPI_ISL_234406	EPI_ISL_234406
A/mallard/Poland/10/2014	H5N3	Avian	EPI_ISL_234407	EPI_ISL_234407	EPI_ISL_234407	EPI_ISL_234407	EPI_ISL_234407	EPI_ISL_234407	EPI_ISL_234407	EPI_ISL_234407
A/mallard/Poland/141/2015	H5N1	Avian	EPI_ISL_234408	EPI_ISL_234408	EPI_ISL_234408	EPI_ISL_234408	EPI_ISL_234408	EPI_ISL_234408	EPI_ISL_234408	EPI_ISL_234408
A/duck/India/10CA01/2016	H5N8	Avian	EPI_ISL_237553	EPI_ISL_237553	EPI_ISL_237553	EPI_ISL_237553	EPI_ISL_237553	EPI_ISL_237553	EPI_ISL_237553	EPI_ISL_237553
A/painted_stork/India/10CA03/2016	H5N8	Avian	EPI_ISL_237554	EPI_ISL_237554	EPI_ISL_237554	EPI_ISL_237554	EPI_ISL_237554	EPI_ISL_237554	EPI_ISL_237554	EPI_ISL_237554
A/mute_swan/Hungary/51049/2016	H5N8	Avian	EPI_ISL_237730	EPI_ISL_237730	EPI_ISL_237730	EPI_ISL_237730	EPI_ISL_237730	EPI_ISL_237730	EPI_ISL_237730	EPI_ISL_237730
A/domestic_turkey/Hungary/53433/2016	H5N8	Avian	EPI_ISL_237731	EPI_ISL_237731	EPI_ISL_237731	EPI_ISL_237731	EPI_ISL_237731	EPI_ISL_237731	EPI_ISL_237731	EPI_ISL_237731
A/tufted_duck/Germany/AR8444-L01986/2016	H5N8	Avian	EPI_ISL_237733	EPI_ISL_237733	EPI_ISL_237733	EPI_ISL_237733	EPI_ISL_237733	EPI_ISL_237733	EPI_ISL_237733	EPI_ISL_237733
A/wild_duck/Poland/82A/2016	H5N8	Avian	EPI_ISL_237921	EPI_ISL_237921	EPI_ISL_237921	EPI_ISL_237921	EPI_ISL_237921	EPI_ISL_237921	EPI_ISL_237921	EPI_ISL_237921
A/tufted_duck/Germany/AR8444-L01987/2016	H5N8	Avian	EPI_ISL_237944	EPI_ISL_237944	EPI_ISL_237944	EPI_ISL_237944	EPI_ISL_237944	EPI_ISL_237944	EPI_ISL_237944	EPI_ISL_237944
A/tufted_duck/Germany/AR8459-L01988/2016	H5N8	Avian	EPI_ISL_237945	EPI_ISL_237945	EPI_ISL_237945	EPI_ISL_237945	EPI_ISL_237945	EPI_ISL_237945	EPI_ISL_237945	EPI_ISL_237945
A/tufted_duck/Germany-SH/R8444/2016	H5N8	Avian	EPI_ISL_237958	EPI_ISL_237958	EPI_ISL_237958	EPI_ISL_237958	EPI_ISL_237958	EPI_ISL_237958	EPI_ISL_237958	EPI_ISL_237958
A/Mulard_duck/Hungary/54494/2016	H5N8	Avian	EPI_ISL_237964	EPI_ISL_237964	EPI_ISL_237964	EPI_ISL_237964	EPI_ISL_237964	EPI_ISL_237964	EPI_ISL_237964	EPI_ISL_237964
A/goose/Hungary/55128/2016	H5N8	Avian	EPI_ISL_237965	EPI_ISL_237965	EPI_ISL_237965	EPI_ISL_237965	EPI_ISL_237965	EPI_ISL_237965	EPI_ISL_237965	EPI_ISL_237965
A/duck/Hungary/55191/2016	H5N8	Avian	EPI_ISL_237966	EPI_ISL_237966	EPI_ISL_237966	EPI_ISL_237966	EPI_ISL_237966	EPI_ISL_237966	EPI_ISL_237966	EPI_ISL_237966
A/great_crested_grebe/Germany/R1406/07	H5N1	Avian	EPI_ISL_23803	EPI_ISL_23803	EPI_ISL_23803	EPI_ISL_23803	EPI_ISL_23803	EPI_ISL_23803	EPI_ISL_23803	EPI_ISL_23803
A/turkey/Germany-SH/R8595/2016	H5N8	Avian	EPI_ISL_238037	EPI_ISL_238037	EPI_ISL_238037	EPI_ISL_238037	EPI_ISL_238037	EPI_ISL_238037	EPI_ISL_238037	EPI_ISL_238037
A/chicken/Germany-MV/R8790/2016	H5N8	Avian	EPI_ISL_238038	EPI_ISL_238038	EPI_ISL_238038	EPI_ISL_238038	EPI_ISL_238038	EPI_ISL_238038	EPI_ISL_238038	EPI_ISL_238038
A/chicken/Germany-SH/R8758/2016	H5N8	Avian	EPI_ISL_238039	EPI_ISL_238039	EPI_ISL_238039	EPI_ISL_238039	EPI_ISL_238039	EPI_ISL_238039	EPI_ISL_238039	EPI_ISL_238039
A/Mandarin_duck/Korea/K16-187-3/2016	H5N6	Avian	EPI_ISL_238148	EPI_ISL_238148	EPI_ISL_238148	EPI_ISL_238148	EPI_ISL_238148	EPI_ISL_238148	EPI_ISL_238148	EPI_ISL_238148
A/Indonesia/7261/2008	H5N1	Human	EPI_ISL_23815	EPI_ISL_23815	EPI_ISL_23815	EPI_ISL_23815	EPI_ISL_23815	EPI_ISL_23815	EPI_ISL_23815	EPI_ISL_23815
A/mute_swan/Croatia/70/2016	H5N8	Avian	EPI_ISL_238196	EPI_ISL_238196	EPI_ISL_238196	EPI_ISL_238196	EPI_ISL_238196	EPI_ISL_238196	EPI_ISL_238196	EPI_ISL_238196
A/environment/Kagoshima/KU-ngr-I/2016(H5N6)	H5N6	Environment	EPI_ISL_238605	EPI_ISL_238605	EPI_ISL_238605	EPI_ISL_238605	EPI_ISL_238605	EPI_ISL_238605	EPI_ISL_238605	EPI_ISL_238605
A/Chicken/Sweden/SVA161122KU0453/SZ0209316/2016	H5N8	Avian	EPI_ISL_238893	EPI_ISL_238893	EPI_ISL_238893	EPI_ISL_238893	EPI_ISL_238893	EPI_ISL_238893	EPI_ISL_238893	EPI_ISL_238893
A/Chicken/Sweden/SVA161122KU0453/SZ0209317/2016	H5N8	Avian	EPI_ISL_238894	EPI_ISL_238894	EPI_ISL_238894	EPI_ISL_238894	EPI_ISL_238894	EPI_ISL_238894	EPI_ISL_238894	EPI_ISL_238894
A/Chicken/Sweden/SVA161122KU0453/SZ0209318/2016	H5N8	Avian	EPI_ISL_238895	EPI_ISL_238895	EPI_ISL_238895	EPI_ISL_238895	EPI_ISL_238895	EPI_ISL_238895	EPI_ISL_238895	EPI_ISL_238895
A/Chicken/Sweden/SVA161122KU0453/SZ0209321/2016	H5N8	Avian	EPI_ISL_238896	EPI_ISL_238896	EPI_ISL_238896	EPI_ISL_238896	EPI_ISL_238896	EPI_ISL_238896	EPI_ISL_238896	EPI_ISL_238896
A/Common_Goldeneye/Sweden/SVA161117KU0322/SZ0002165/2016	H5N8	Avian	EPI_ISL_238897	EPI_ISL_238897	EPI_ISL_238897	EPI_ISL_238897	EPI_ISL_238897	EPI_ISL_238897	EPI_ISL_238897	EPI_ISL_238897
A/chicken/Korea/H23/2016(H5N6)	H5N6	Avian	EPI_ISL_239260	EPI_ISL_239260	EPI_ISL_239260	EPI_ISL_239260	EPI_ISL_239260	EPI_ISL_239260	EPI_ISL_239260	EPI_ISL_239260
A/chicken/Korea/HN1/2016(H5N6)	H5N6	Avian	EPI_ISL_239261	EPI_ISL_239261	EPI_ISL_239261	EPI_ISL_239261	EPI_ISL_239261	EPI_ISL_239261	EPI_ISL_239261	EPI_ISL_239261
A/duck/Korea/ES2/2016(H5N6)	H5N6	Avian	EPI_ISL_239262	EPI_ISL_239262	EPI_ISL_239262	EPI_ISL_239262	EPI_ISL_239262	EPI_ISL_239262	EPI_ISL_239262	EPI_ISL_239262
A/duck/Korea/H15/2016(H5N6)	H5N6	Avian	EPI_ISL_239263	EPI_ISL_239263	EPI_ISL_239263	EPI_ISL_239263	EPI_ISL_239263	EPI_ISL_239263	EPI_ISL_239263	EPI_ISL_239263
A/Eurasian_eagle_owl/Korea/960/2016(H5N6)	H5N6	Avian	EPI_ISL_239266	EPI_ISL_239266	EPI_ISL_239266	EPI_ISL_239266	EPI_ISL_239266	EPI_ISL_239266	EPI_ISL_239266	EPI_ISL_239266
A/mandarin_duck/Korea/T102-1/2016(H5N6)	H5N6	Environment	EPI_ISL_239267	EPI_ISL_239267	EPI_ISL_239267	EPI_ISL_239267	EPI_ISL_239267	EPI_ISL_239267	EPI_ISL_239267	EPI_ISL_239267
A/mandarin_duck/Korea/WB246/2016(H5N6)	H5N6	Avian	EPI_ISL_239269	EPI_ISL_239269	EPI_ISL_239269	EPI_ISL_239269	EPI_ISL_239269	EPI_ISL_239269	EPI_ISL_239269	EPI_ISL_239269
A/spot_billed_duck/Korea/WB141/2016(H5N6)	H5N6	Avian	EPI_ISL_239271	EPI_ISL_239271	EPI_ISL_239271	EPI_ISL_239271	EPI_ISL_239271	EPI_ISL_239271	EPI_ISL_239271	EPI_ISL_239271
A/duck/Hyogo/1/2016	H5N6	Avian	EPI_ISL_239351	EPI_ISL_239351	EPI_ISL_239351	EPI_ISL_239351	EPI_ISL_239351	EPI_ISL_239351	EPI_ISL_239351	EPI_ISL_239351
A/chicken/Hungary/59048/2016	H5N8	Avian	EPI_ISL_239419	EPI_ISL_239419	EPI_ISL_239419	EPI_ISL_239419	EPI_ISL_239419	EPI_ISL_239419	EPI_ISL_239419	EPI_ISL_239419
A/duck/Hungary/60441/2016	H5N8	Avian	EPI_ISL_239420	EPI_ISL_239420	EPI_ISL_239420	EPI_ISL_239420	EPI_ISL_239420	EPI_ISL_239420	EPI_ISL_239420	EPI_ISL_239420
A/muscovy_duck/Aomori/1-2T/2016	H5N6	Avian	EPI_ISL_239421	EPI_ISL_239421	EPI_ISL_239421	EPI_ISL_239421	EPI_ISL_239421	EPI_ISL_239421	EPI_ISL_239421	EPI_ISL_239421
A/muscovy_duck/Aomori/2-4T/2016	H5N6	Avian	EPI_ISL_239422	EPI_ISL_239422	EPI_ISL_239422	EPI_ISL_239422	EPI_ISL_239422	EPI_ISL_239422	EPI_ISL_239422	EPI_ISL_239422
A/chicken/Niigata/2-7T/2016	H5N6	Avian	EPI_ISL_239423	EPI_ISL_239423	EPI_ISL_239423	EPI_ISL_239423	EPI_ISL_239423	EPI_ISL_239423	EPI_ISL_239423	EPI_ISL_239423
A/muscovy_duck/Aomori/1-10C/2016	H5N6	Avian	EPI_ISL_239424	EPI_ISL_239424	EPI_ISL_239424	EPI_ISL_239424	EPI_ISL_239424	EPI_ISL_239424	EPI_ISL_239424	EPI_ISL_239424
A/chicken/Niigata/2-6T/2016	H5N6	Avian	EPI_ISL_239425	EPI_ISL_239425	EPI_ISL_239425	EPI_ISL_239425	EPI_ISL_239425	EPI_ISL_239425	EPI_ISL_239425	EPI_ISL_239425
A/chicken/Niigata/2-8T/2016	H5N6	Avian	EPI_ISL_239426	EPI_ISL_239426	EPI_ISL_239426	EPI_ISL_239426	EPI_ISL_239426	EPI_ISL_239426	EPI_ISL_239426	EPI_ISL_239426
A/chicken/Niigata/2-5C/2016	H5N6	Avian	EPI_ISL_239427	EPI_ISL_239427	EPI_ISL_239427	EPI_ISL_239427	EPI_ISL_239427	EPI_ISL_239427	EPI_ISL_239427	EPI_ISL_239427
A/muscovy_duck/Aomori/2-2T/2016	H5N6	Avian	EPI_ISL_239428	EPI_ISL_239428	EPI_ISL_239428	EPI_ISL_239428	EPI_ISL_239428	EPI_ISL_239428	EPI_ISL_239428	EPI_ISL_239428
A/muscovy_duck/Aomori/2-1C/2016	H5N6	Avian	EPI_ISL_239430	EPI_ISL_239430	EPI_ISL_239430	EPI_ISL_239430	EPI_ISL_239430	EPI_ISL_239430	EPI_ISL_239430	EPI_ISL_239430
A/muscovy_duck/Aomori/2-3T/2016	H5N6	Avian	EPI_ISL_239431	EPI_ISL_239431	EPI_ISL_239431	EPI_ISL_239431	EPI_ISL_239431	EPI_ISL_239431	EPI_ISL_239431	EPI_ISL_239431
A/muscovy_duck/Aomori/1-3T/2016	H5N6	Avian	EPI_ISL_239433	EPI_ISL_239433	EPI_ISL_239433	EPI_ISL_239433	EPI_ISL_239433	EPI_ISL_239433	EPI_ISL_239433	EPI_ISL_239433
A/crane/Kagoshima/KU-4/2016(H5N6)	H5N6	Avian	EPI_ISL_239573	EPI_ISL_239573	EPI_ISL_239573	EPI_ISL_239573	EPI_ISL_239573	EPI_ISL_239573	EPI_ISL_239573	EPI_ISL_239573
A/turkey/England/052131/2016	H5N8	Avian	EPI_ISL_239801	EPI_ISL_239801	EPI_ISL_239801	EPI_ISL_239801	EPI_ISL_239801	EPI_ISL_239801	EPI_ISL_239801	EPI_ISL_239801
A/decoy_duck/France/161104e/2016	H5N8	Avian	EPI_ISL_239997	EPI_ISL_239997	EPI_ISL_239997	EPI_ISL_239997	EPI_ISL_239997	EPI_ISL_239997	EPI_ISL_239997	EPI_ISL_239997
A/duck/France/161108h/2016	H5N8	Avian	EPI_ISL_240012	EPI_ISL_240012	EPI_ISL_240012	EPI_ISL_240012	EPI_ISL_240012	EPI_ISL_240012	EPI_ISL_240012	EPI_ISL_240012
A/mute_swan/Croatia/102/2016	H5N5	Avian	EPI_ISL_240101	EPI_ISL_240101	EPI_ISL_240101	EPI_ISL_240101	EPI_ISL_240101	EPI_ISL_240101	EPI_ISL_240101	EPI_ISL_240101
A/domestic_goose/Poland/33/2016	H5N8	Avian	EPI_ISL_240102	EPI_ISL_240102	EPI_ISL_240102	EPI_ISL_240102	EPI_ISL_240102	EPI_ISL_240102	EPI_ISL_240102	EPI_ISL_240102
A/chicken/Poland/79A/2016	H5N8	Avian	EPI_ISL_240104	EPI_ISL_240104	EPI_ISL_240104	EPI_ISL_240104	EPI_ISL_240104	EPI_ISL_240104	EPI_ISL_240104	EPI_ISL_240104
A/chicken/Astrakhan/3131/2016	H5N8	Avian	EPI_ISL_240110	EPI_ISL_240110	EPI_ISL_240110	EPI_ISL_240110	EPI_ISL_240110	EPI_ISL_240110	EPI_ISL_240110	EPI_ISL_240110
A/herring_gull/Poland/84/2016	H5N8	Avian	EPI_ISL_240111	EPI_ISL_240111	EPI_ISL_240111	EPI_ISL_240111	EPI_ISL_240111	EPI_ISL_240111	EPI_ISL_240111	EPI_ISL_240111
A/chicken/Niigata/1-1T/2016	H5N6	Avian	EPI_ISL_240527	EPI_ISL_240527	EPI_ISL_240527	EPI_ISL_240527	EPI_ISL_240527	EPI_ISL_240527	EPI_ISL_240527	EPI_ISL_240527
A/chicken/Niigata/1-2C/2016	H5N6	Avian	EPI_ISL_240528	EPI_ISL_240528	EPI_ISL_240528	EPI_ISL_240528	EPI_ISL_240528	EPI_ISL_240528	EPI_ISL_240528	EPI_ISL_240528
A/chicken/Niigata/1-3C/2016	H5N6	Avian	EPI_ISL_240530	EPI_ISL_240530	EPI_ISL_240530	EPI_ISL_240530	EPI_ISL_240530	EPI_ISL_240530	EPI_ISL_240530	EPI_ISL_240530
A/chicken/Niigata/1-4C/2016	H5N6	Avian	EPI_ISL_240531	EPI_ISL_240531	EPI_ISL_240531	EPI_ISL_240531	EPI_ISL_240531	EPI_ISL_240531	EPI_ISL_240531	EPI_ISL_240531
A/muscovy_duck/Aomori/1-1T/2016	H5N6	Avian	EPI_ISL_240532	EPI_ISL_240532	EPI_ISL_240532	EPI_ISL_240532	EPI_ISL_240532	EPI_ISL_240532	EPI_ISL_240532	EPI_ISL_240532
A/muscovy_duck/Aomori/1-7T/2016	H5N6	Avian	EPI_ISL_240533	EPI_ISL_240533	EPI_ISL_240533	EPI_ISL_240533	EPI_ISL_240533	EPI_ISL_240533	EPI_ISL_240533	EPI_ISL_240533
A/chicken/Hokkaido/1-3-7T/2016	H5N6	Avian	EPI_ISL_240599	EPI_ISL_240599	EPI_ISL_240599	EPI_ISL_240599	EPI_ISL_240599	EPI_ISL_240599	EPI_ISL_240599	EPI_ISL_240599
A/mute_swan/Kyoto/8T/2016	H5N6	Avian	EPI_ISL_240601	EPI_ISL_240601	EPI_ISL_240601	EPI_ISL_240601	EPI_ISL_240601	EPI_ISL_240601	EPI_ISL_240601	EPI_ISL_240601
A/mute_swan/Kyoto/6T/2016	H5N6	Avian	EPI_ISL_240604	EPI_ISL_240604	EPI_ISL_240604	EPI_ISL_240604	EPI_ISL_240604	EPI_ISL_240604	EPI_ISL_240604	EPI_ISL_240604
A/mute_swan/Kyoto/5T/2016	H5N6	Avian	EPI_ISL_240605	EPI_ISL_240605	EPI_ISL_240605	EPI_ISL_240605	EPI_ISL_240605	EPI_ISL_240605	EPI_ISL_240605	EPI_ISL_240605
A/chicken/Miyazaki/1-4C/2016	H5N6	Avian	EPI_ISL_240606	EPI_ISL_240606	EPI_ISL_240606	EPI_ISL_240606	EPI_ISL_240606	EPI_ISL_240606	EPI_ISL_240606	EPI_ISL_240606
A/mute_swan/Kyoto/4T/2016	H5N6	Avian	EPI_ISL_240607	EPI_ISL_240607	EPI_ISL_240607	EPI_ISL_240607	EPI_ISL_240607	EPI_ISL_240607	EPI_ISL_240607	EPI_ISL_240607
A/mute_swan/Kyoto/3T/2016	H5N6	Avian	EPI_ISL_240609	EPI_ISL_240609	EPI_ISL_240609	EPI_ISL_240609	EPI_ISL_240609	EPI_ISL_240609	EPI_ISL_240609	EPI_ISL_240609
A/chicken/Hokkaido/1-1C2C/2016	H5N6	Avian	EPI_ISL_240612	EPI_ISL_240612	EPI_ISL_240612	EPI_ISL_240612	EPI_ISL_240612	EPI_ISL_240612	EPI_ISL_240612	EPI_ISL_240612
A/mute_swan/Kyoto/2T/2016	H5N6	Avian	EPI_ISL_240617	EPI_ISL_240617	EPI_ISL_240617	EPI_ISL_240617	EPI_ISL_240617	EPI_ISL_240617	EPI_ISL_240617	EPI_ISL_240617
A/chicken/Hokkaido/1-3-7C/2016	H5N6	Avian	EPI_ISL_240618	EPI_ISL_240618	EPI_ISL_240618	EPI_ISL_240618	EPI_ISL_240618	EPI_ISL_240618	EPI_ISL_240618	EPI_ISL_240618
A/chicken/Miyazaki/1-7C/2016	H5N6	Avian	EPI_ISL_240621	EPI_ISL_240621	EPI_ISL_240621	EPI_ISL_240621	EPI_ISL_240621	EPI_ISL_240621	EPI_ISL_240621	EPI_ISL_240621
A/chicken/Miyazaki/1-6T/2016	H5N6	Avian	EPI_ISL_240622	EPI_ISL_240622	EPI_ISL_240622	EPI_ISL_240622	EPI_ISL_240622	EPI_ISL_240622	EPI_ISL_240622	EPI_ISL_240622
A/chicken/Miyazaki/1-6C/2016	H5N6	Avian	EPI_ISL_240624	EPI_ISL_240624	EPI_ISL_240624	EPI_ISL_240624	EPI_ISL_240624	EPI_ISL_240624	EPI_ISL_240624	EPI_ISL_240624
A/chicken/Miyazaki/1-7T/2016	H5N6	Avian	EPI_ISL_240625	EPI_ISL_240625	EPI_ISL_240625	EPI_ISL_240625	EPI_ISL_240625	EPI_ISL_240625	EPI_ISL_240625	EPI_ISL_240625
A/mute_swan/Kyoto/1T/2016	H5N6	Avian	EPI_ISL_240628	EPI_ISL_240628	EPI_ISL_240628	EPI_ISL_240628	EPI_ISL_240628	EPI_ISL_240628	EPI_ISL_240628	EPI_ISL_240628
A/mallard/Chany/260U/2014	H5N3	Avian	EPI_ISL_240673	EPI_ISL_240673	EPI_ISL_240673	EPI_ISL_240673	EPI_ISL_240673	EPI_ISL_240673	EPI_ISL_240673	EPI_ISL_240673
_A/domestic_duck/Siberia/103/2016	H5N8	Avian	EPI_ISL_240677	EPI_ISL_240677	EPI_ISL_240677	EPI_ISL_240677	EPI_ISL_240677	EPI_ISL_240677	EPI_ISL_240677	EPI_ISL_240677
A/mallard/Chany/126K/2014	H5N3	Avian	EPI_ISL_240680	EPI_ISL_240680	EPI_ISL_240680	EPI_ISL_240680	EPI_ISL_240680	EPI_ISL_240680	EPI_ISL_240680	EPI_ISL_240680
A/Hunan/55555/2016	H5N6	Human	EPI_ISL_240703	EPI_ISL_240703	EPI_ISL_240703	EPI_ISL_240703	EPI_ISL_240703	EPI_ISL_240703	EPI_ISL_240703	EPI_ISL_240703
A/Guangxi/55726/2016	H5N6	Human	EPI_ISL_240704	EPI_ISL_240704	EPI_ISL_240704	EPI_ISL_240704	EPI_ISL_240704	EPI_ISL_240704	EPI_ISL_240704	EPI_ISL_240704
A/turkey/Germany-NI/R10523/2016	H5N8	Avian	EPI_ISL_240892	EPI_ISL_240892	EPI_ISL_240892	EPI_ISL_240892	EPI_ISL_240892	EPI_ISL_240892	EPI_ISL_240892	EPI_ISL_240892
A/swan/Germany-SN/R10645/2016	H5N5	Avian	EPI_ISL_240893	EPI_ISL_240893	EPI_ISL_240893	EPI_ISL_240893	EPI_ISL_240893	EPI_ISL_240893	EPI_ISL_240893	EPI_ISL_240893
A/domestic_duck/Germany-MV/R9869/2016	H5N8	Avian	EPI_ISL_241249	EPI_ISL_241249	EPI_ISL_241249	EPI_ISL_241249	EPI_ISL_241249	EPI_ISL_241249	EPI_ISL_241249	EPI_ISL_241249
A/chicken/Kumamoto/1-7T/2016	H5N6	Avian	EPI_ISL_241745	EPI_ISL_241745	EPI_ISL_241745	EPI_ISL_241745	EPI_ISL_241745	EPI_ISL_241745	EPI_ISL_241745	EPI_ISL_241745
A/chicken/Kumamoto/1-1T/2016	H5N6	Avian	EPI_ISL_241748	EPI_ISL_241748	EPI_ISL_241748	EPI_ISL_241748	EPI_ISL_241748	EPI_ISL_241748	EPI_ISL_241748	EPI_ISL_241748
A/chicken/Kumamoto/1-4C/2016	H5N6	Avian	EPI_ISL_241751	EPI_ISL_241751	EPI_ISL_241751	EPI_ISL_241751	EPI_ISL_241751	EPI_ISL_241751	EPI_ISL_241751	EPI_ISL_241751
A/chicken/Miyazaki/1-5C/2016	H5N6	Avian	EPI_ISL_241758	EPI_ISL_241758	EPI_ISL_241758	EPI_ISL_241758	EPI_ISL_241758	EPI_ISL_241758	EPI_ISL_241758	EPI_ISL_241758
A/chicken/Kumamoto/1-2C/2016	H5N6	Avian	EPI_ISL_241760	EPI_ISL_241760	EPI_ISL_241760	EPI_ISL_241760	EPI_ISL_241760	EPI_ISL_241760	EPI_ISL_241760	EPI_ISL_241760
A/chicken/Kumamoto/1-3T/2016	H5N6	Avian	EPI_ISL_241761	EPI_ISL_241761	EPI_ISL_241761	EPI_ISL_241761	EPI_ISL_241761	EPI_ISL_241761	EPI_ISL_241761	EPI_ISL_241761
A/chicken/Kumamoto/1-6T/2016	H5N6	Avian	EPI_ISL_241763	EPI_ISL_241763	EPI_ISL_241763	EPI_ISL_241763	EPI_ISL_241763	EPI_ISL_241763	EPI_ISL_241763	EPI_ISL_241763
A/chicken/Kumamoto/1-7C/2016	H5N6	Avian	EPI_ISL_241764	EPI_ISL_241764	EPI_ISL_241764	EPI_ISL_241764	EPI_ISL_241764	EPI_ISL_241764	EPI_ISL_241764	EPI_ISL_241764
A/chicken/Kumamoto/1-4T/2016	H5N6	Avian	EPI_ISL_241765	EPI_ISL_241765	EPI_ISL_241765	EPI_ISL_241765	EPI_ISL_241765	EPI_ISL_241765	EPI_ISL_241765	EPI_ISL_241765
A/chicken/Kumamoto/1-5C/2016	H5N6	Avian	EPI_ISL_241766	EPI_ISL_241766	EPI_ISL_241766	EPI_ISL_241766	EPI_ISL_241766	EPI_ISL_241766	EPI_ISL_241766	EPI_ISL_241766
A/chicken/Kumamoto/1-3C/2016	H5N6	Avian	EPI_ISL_241770	EPI_ISL_241770	EPI_ISL_241770	EPI_ISL_241770	EPI_ISL_241770	EPI_ISL_241770	EPI_ISL_241770	EPI_ISL_241770
A/chicken/Kumamoto/1-1C/2016	H5N6	Avian	EPI_ISL_241774	EPI_ISL_241774	EPI_ISL_241774	EPI_ISL_241774	EPI_ISL_241774	EPI_ISL_241774	EPI_ISL_241774	EPI_ISL_241774
A/chicken/Kumamoto/1-2T/2016	H5N6	Avian	EPI_ISL_241775	EPI_ISL_241775	EPI_ISL_241775	EPI_ISL_241775	EPI_ISL_241775	EPI_ISL_241775	EPI_ISL_241775	EPI_ISL_241775
A/chicken/Kumamoto/1-5T/2016	H5N6	Avian	EPI_ISL_241779	EPI_ISL_241779	EPI_ISL_241779	EPI_ISL_241779	EPI_ISL_241779	EPI_ISL_241779	EPI_ISL_241779	EPI_ISL_241779
A/chicken/Gifu/1-1T/2017	H5N6	Avian	EPI_ISL_242401	EPI_ISL_242401	EPI_ISL_242401	EPI_ISL_242401	EPI_ISL_242401	EPI_ISL_242401	EPI_ISL_242401	EPI_ISL_242401
A/chicken/Gifu/1-1C/2017	H5N6	Avian	EPI_ISL_242403	EPI_ISL_242403	EPI_ISL_242403	EPI_ISL_242403	EPI_ISL_242403	EPI_ISL_242403	EPI_ISL_242403	EPI_ISL_242403
A/chicken/Gifu/1-10C/2017	H5N6	Avian	EPI_ISL_242404	EPI_ISL_242404	EPI_ISL_242404	EPI_ISL_242404	EPI_ISL_242404	EPI_ISL_242404	EPI_ISL_242404	EPI_ISL_242404
A/chicken/Gifu/1-2T/2017	H5N6	Avian	EPI_ISL_242407	EPI_ISL_242407	EPI_ISL_242407	EPI_ISL_242407	EPI_ISL_242407	EPI_ISL_242407	EPI_ISL_242407	EPI_ISL_242407
A/chicken/Gifu/1-10T/2017	H5N6	Avian	EPI_ISL_242408	EPI_ISL_242408	EPI_ISL_242408	EPI_ISL_242408	EPI_ISL_242408	EPI_ISL_242408	EPI_ISL_242408	EPI_ISL_242408
A/chicken/Gifu/1-6C/2017	H5N6	Avian	EPI_ISL_242409	EPI_ISL_242409	EPI_ISL_242409	EPI_ISL_242409	EPI_ISL_242409	EPI_ISL_242409	EPI_ISL_242409	EPI_ISL_242409
A/chicken/Gifu/1-6T/2017	H5N6	Avian	EPI_ISL_242411	EPI_ISL_242411	EPI_ISL_242411	EPI_ISL_242411	EPI_ISL_242411	EPI_ISL_242411	EPI_ISL_242411	EPI_ISL_242411
A/chicken/Gifu/1-9C/2017	H5N6	Avian	EPI_ISL_242412	EPI_ISL_242412	EPI_ISL_242412	EPI_ISL_242412	EPI_ISL_242412	EPI_ISL_242412	EPI_ISL_242412	EPI_ISL_242412
A/chicken/Gifu/1-8C/2017	H5N6	Avian	EPI_ISL_242413	EPI_ISL_242413	EPI_ISL_242413	EPI_ISL_242413	EPI_ISL_242413	EPI_ISL_242413	EPI_ISL_242413	EPI_ISL_242413
A/chicken/Gifu/1-2C/2017	H5N6	Avian	EPI_ISL_242414	EPI_ISL_242414	EPI_ISL_242414	EPI_ISL_242414	EPI_ISL_242414	EPI_ISL_242414	EPI_ISL_242414	EPI_ISL_242414
A/chicken/Kumamoto/1-6C/2016	H5N6	Avian	EPI_ISL_242666	EPI_ISL_242666	EPI_ISL_242666	EPI_ISL_242666	EPI_ISL_242666	EPI_ISL_242666	EPI_ISL_242666	EPI_ISL_242666
A/chicken/Czech_Republic/206-17_2/2017(H5N8)	H5N8	Avian	EPI_ISL_242817	EPI_ISL_242817	EPI_ISL_242817	EPI_ISL_242817	EPI_ISL_242817	EPI_ISL_242817	EPI_ISL_242817	EPI_ISL_242817
A/wigeon/Italy/17VIR57-3/2017	H5N8	Avian	EPI_ISL_242902	EPI_ISL_242902	EPI_ISL_242902	EPI_ISL_242902	EPI_ISL_242902	EPI_ISL_242902	EPI_ISL_242902	EPI_ISL_242902
A/turkey/Germany-SH/R425/2017	H5N5	Avian	EPI_ISL_243049	EPI_ISL_243049	EPI_ISL_243049	EPI_ISL_243049	EPI_ISL_243049	EPI_ISL_243049	EPI_ISL_243049	EPI_ISL_243049
A/barnacle_goose/Germany-SH/R11505/2016	H5N5	Avian	EPI_ISL_243050	EPI_ISL_243050	EPI_ISL_243050	EPI_ISL_243050	EPI_ISL_243050	EPI_ISL_243050	EPI_ISL_243050	EPI_ISL_243050
A/wigeon/Italy/16VIR9616-3/2016	H5N5	Avian	EPI_ISL_243085	EPI_ISL_243085	EPI_ISL_243085	EPI_ISL_243085	EPI_ISL_243085	EPI_ISL_243085	EPI_ISL_243085	EPI_ISL_243085
A/chicken/Miyazaki/2-2C/2017	H5N6	Avian	EPI_ISL_243673	EPI_ISL_243673	EPI_ISL_243673	EPI_ISL_243673	EPI_ISL_243673	EPI_ISL_243673	EPI_ISL_243673	EPI_ISL_243673
A/chicken/Miyazaki/2-1T/2017	H5N6	Avian	EPI_ISL_243680	EPI_ISL_243680	EPI_ISL_243680	EPI_ISL_243680	EPI_ISL_243680	EPI_ISL_243680	EPI_ISL_243680	EPI_ISL_243680
A/chicken/Miyazaki/2-4C/2017	H5N6	Avian	EPI_ISL_243681	EPI_ISL_243681	EPI_ISL_243681	EPI_ISL_243681	EPI_ISL_243681	EPI_ISL_243681	EPI_ISL_243681	EPI_ISL_243681
A/chicken/Miyazaki/2-1C/2017	H5N6	Avian	EPI_ISL_243683	EPI_ISL_243683	EPI_ISL_243683	EPI_ISL_243683	EPI_ISL_243683	EPI_ISL_243683	EPI_ISL_243683	EPI_ISL_243683
A/chicken/Miyazaki/2-5T/2017	H5N6	Avian	EPI_ISL_243684	EPI_ISL_243684	EPI_ISL_243684	EPI_ISL_243684	EPI_ISL_243684	EPI_ISL_243684	EPI_ISL_243684	EPI_ISL_243684
A/chicken/Miyazaki/2-3C/2017	H5N6	Avian	EPI_ISL_243687	EPI_ISL_243687	EPI_ISL_243687	EPI_ISL_243687	EPI_ISL_243687	EPI_ISL_243687	EPI_ISL_243687	EPI_ISL_243687
A/mute_swan/Croatia/42/2017	H5N5	Avian	EPI_ISL_243698	EPI_ISL_243698	EPI_ISL_243698	EPI_ISL_243698	EPI_ISL_243698	EPI_ISL_243698	EPI_ISL_243698	EPI_ISL_243698
A/muscovy_duck/Vietnam/NCVD-47/2007	H5N1	Avian	EPI_ISL_24595	EPI_ISL_24595	EPI_ISL_24595	EPI_ISL_24595	EPI_ISL_24595	EPI_ISL_24595	EPI_ISL_24595	EPI_ISL_24595
A/muscovy_duck/Vietnam/NCVD-51/2007	H5N1	Avian	EPI_ISL_24596	EPI_ISL_24596	EPI_ISL_24596	EPI_ISL_24596	EPI_ISL_24596	EPI_ISL_24596	EPI_ISL_24596	EPI_ISL_24596
A/muscovy_duck/Vietnam/NCVD-52/2007	H5N1	Avian	EPI_ISL_24597	EPI_ISL_24597	EPI_ISL_24597	EPI_ISL_24597	EPI_ISL_24597	EPI_ISL_24597	EPI_ISL_24597	EPI_ISL_24597
A/muscovy_duck/Vietnam/NCVD-66/2007	H5N1	Avian	EPI_ISL_24598	EPI_ISL_24598	EPI_ISL_24598	EPI_ISL_24598	EPI_ISL_24598	EPI_ISL_24598	EPI_ISL_24598	EPI_ISL_24598
A/muscovy_duck/Vietnam/NCVD-67/2007	H5N1	Avian	EPI_ISL_24599	EPI_ISL_24599	EPI_ISL_24599	EPI_ISL_24599	EPI_ISL_24599	EPI_ISL_24599	EPI_ISL_24599	EPI_ISL_24599
A/muscovy_duck/Vietnam/NCVD-69/2007	H5N1	Avian	EPI_ISL_24600	EPI_ISL_24600	EPI_ISL_24600	EPI_ISL_24600	EPI_ISL_24600	EPI_ISL_24600	EPI_ISL_24600	EPI_ISL_24600
A/Indonesia/8228/2008	H5N1	Human	EPI_ISL_24602	EPI_ISL_24602	EPI_ISL_24602	EPI_ISL_24602	EPI_ISL_24602	EPI_ISL_24602	EPI_ISL_24602	EPI_ISL_24602
A/Anhui/1/2005	H5N1	Human	EPI_ISL_24603	EPI_ISL_24603	EPI_ISL_24603	EPI_ISL_24603	EPI_ISL_24603	EPI_ISL_24603	EPI_ISL_24603	EPI_ISL_24603
A/Sichuan/1/2006	H5N1	Human	EPI_ISL_24604	EPI_ISL_24604	EPI_ISL_24604	EPI_ISL_24604	EPI_ISL_24604	EPI_ISL_24604	EPI_ISL_24604	EPI_ISL_24604
A/Sichuan/2/2006	H5N1	Human	EPI_ISL_24605	EPI_ISL_24605	EPI_ISL_24605	EPI_ISL_24605	EPI_ISL_24605	EPI_ISL_24605	EPI_ISL_24605	EPI_ISL_24605
A/Anhui/2/2005	H5N1	Human	EPI_ISL_24606	EPI_ISL_24606	EPI_ISL_24606	EPI_ISL_24606	EPI_ISL_24606	EPI_ISL_24606	EPI_ISL_24606	EPI_ISL_24606
A/Fujian/1/2005	H5N1	Human	EPI_ISL_24607	EPI_ISL_24607	EPI_ISL_24607	EPI_ISL_24607	EPI_ISL_24607	EPI_ISL_24607	EPI_ISL_24607	EPI_ISL_24607
A/Guangxi/1/2005	H5N1	Human	EPI_ISL_24608	EPI_ISL_24608	EPI_ISL_24608	EPI_ISL_24608	EPI_ISL_24608	EPI_ISL_24608	EPI_ISL_24608	EPI_ISL_24608
A/Jiangxi/1/2005	H5N1	Human	EPI_ISL_24609	EPI_ISL_24609	EPI_ISL_24609	EPI_ISL_24609	EPI_ISL_24609	EPI_ISL_24609	EPI_ISL_24609	EPI_ISL_24609
A/chicken/Saga/1-1T/2017	H5N6	Avian	EPI_ISL_247378	EPI_ISL_247378	EPI_ISL_247378	EPI_ISL_247378	EPI_ISL_247378	EPI_ISL_247378	EPI_ISL_247378	EPI_ISL_247378
A/chicken/Saga/1-5T/2017	H5N6	Avian	EPI_ISL_247379	EPI_ISL_247379	EPI_ISL_247379	EPI_ISL_247379	EPI_ISL_247379	EPI_ISL_247379	EPI_ISL_247379	EPI_ISL_247379
A/chicken/Saga/1-4C/2017	H5N6	Avian	EPI_ISL_247380	EPI_ISL_247380	EPI_ISL_247380	EPI_ISL_247380	EPI_ISL_247380	EPI_ISL_247380	EPI_ISL_247380	EPI_ISL_247380
A/chicken/Saga/1-1C/2017	H5N6	Avian	EPI_ISL_247382	EPI_ISL_247382	EPI_ISL_247382	EPI_ISL_247382	EPI_ISL_247382	EPI_ISL_247382	EPI_ISL_247382	EPI_ISL_247382
A/chicken/Saga/1-3C/2017	H5N6	Avian	EPI_ISL_247384	EPI_ISL_247384	EPI_ISL_247384	EPI_ISL_247384	EPI_ISL_247384	EPI_ISL_247384	EPI_ISL_247384	EPI_ISL_247384
A/chicken/Saga/1-2C/2017	H5N6	Avian	EPI_ISL_247385	EPI_ISL_247385	EPI_ISL_247385	EPI_ISL_247385	EPI_ISL_247385	EPI_ISL_247385	EPI_ISL_247385	EPI_ISL_247385
A/chicken/Saga/1-6T/2017	H5N6	Avian	EPI_ISL_247392	EPI_ISL_247392	EPI_ISL_247392	EPI_ISL_247392	EPI_ISL_247392	EPI_ISL_247392	EPI_ISL_247392	EPI_ISL_247392
A/chicken/Saga/1-5C/2017	H5N6	Avian	EPI_ISL_247393	EPI_ISL_247393	EPI_ISL_247393	EPI_ISL_247393	EPI_ISL_247393	EPI_ISL_247393	EPI_ISL_247393	EPI_ISL_247393
A/chicken/Saga/1-6C/2017	H5N6	Avian	EPI_ISL_247395	EPI_ISL_247395	EPI_ISL_247395	EPI_ISL_247395	EPI_ISL_247395	EPI_ISL_247395	EPI_ISL_247395	EPI_ISL_247395
A/chicken/Saga/1-2T/2017	H5N6	Avian	EPI_ISL_247396	EPI_ISL_247396	EPI_ISL_247396	EPI_ISL_247396	EPI_ISL_247396	EPI_ISL_247396	EPI_ISL_247396	EPI_ISL_247396
A/chicken/Saga/1-3T/2017	H5N6	Avian	EPI_ISL_247397	EPI_ISL_247397	EPI_ISL_247397	EPI_ISL_247397	EPI_ISL_247397	EPI_ISL_247397	EPI_ISL_247397	EPI_ISL_247397
A/chicken/Saga/1-4T/2017	H5N6	Avian	EPI_ISL_247398	EPI_ISL_247398	EPI_ISL_247398	EPI_ISL_247398	EPI_ISL_247398	EPI_ISL_247398	EPI_ISL_247398	EPI_ISL_247398
A/chicken/Saga/1-7C/2017	H5N6	Avian	EPI_ISL_247399	EPI_ISL_247399	EPI_ISL_247399	EPI_ISL_247399	EPI_ISL_247399	EPI_ISL_247399	EPI_ISL_247399	EPI_ISL_247399
A/chicken/Saga/1-7T/2017	H5N6	Avian	EPI_ISL_247403	EPI_ISL_247403	EPI_ISL_247403	EPI_ISL_247403	EPI_ISL_247403	EPI_ISL_247403	EPI_ISL_247403	EPI_ISL_247403
A/domestic_duck/Germany-BB/R681ff/2017	H5N8	Avian	EPI_ISL_247429	EPI_ISL_247429	EPI_ISL_247429	EPI_ISL_247429	EPI_ISL_247429	EPI_ISL_247429	EPI_ISL_247429	EPI_ISL_247429
A/Chicken/Jiangxi/25/2004	H5N1	Avian	EPI_ISL_24749	EPI_ISL_24749	EPI_ISL_24749	EPI_ISL_24749	EPI_ISL_24749	EPI_ISL_24749	EPI_ISL_24749	EPI_ISL_24749
A/Duck/Hunnan/70/2004	H5N5	Avian	EPI_ISL_24750	EPI_ISL_24750	EPI_ISL_24750	EPI_ISL_24750	EPI_ISL_24750	EPI_ISL_24750	EPI_ISL_24750	EPI_ISL_24750
A/Chicken/Anhui/39/2004	H5N1	Avian	EPI_ISL_24751	EPI_ISL_24751	EPI_ISL_24751	EPI_ISL_24751	EPI_ISL_24751	EPI_ISL_24751	EPI_ISL_24751	EPI_ISL_24751
A/Indonesia/7379/2008	H5N1	Human	EPI_ISL_24752	EPI_ISL_24752	EPI_ISL_24752	EPI_ISL_24752	EPI_ISL_24752	EPI_ISL_24752	EPI_ISL_24752	EPI_ISL_24752
A/Indonesia/7272/2008	H5N1	Human	EPI_ISL_24753	EPI_ISL_24753	EPI_ISL_24753	EPI_ISL_24753	EPI_ISL_24753	EPI_ISL_24753	EPI_ISL_24753	EPI_ISL_24753
A/tufted_duck/Denmark/17740-1/2016	H5N8	Avian	EPI_ISL_247713	EPI_ISL_247713	EPI_ISL_247713	EPI_ISL_247713	EPI_ISL_247713	EPI_ISL_247713	EPI_ISL_247713	EPI_ISL_247713
A/long-eared_owl/Voronezh/15/2017	H5N8	Avian	EPI_ISL_247715	EPI_ISL_247715	EPI_ISL_247715	EPI_ISL_247715	EPI_ISL_247715	EPI_ISL_247715	EPI_ISL_247715	EPI_ISL_247715
A/Ural_owl/Voronezh/14/2017	H5N8	Avian	EPI_ISL_247716	EPI_ISL_247716	EPI_ISL_247716	EPI_ISL_247716	EPI_ISL_247716	EPI_ISL_247716	EPI_ISL_247716	EPI_ISL_247716
A/long-eared_owl/Voronezh/16/2017	H5N8	Avian	EPI_ISL_247717	EPI_ISL_247717	EPI_ISL_247717	EPI_ISL_247717	EPI_ISL_247717	EPI_ISL_247717	EPI_ISL_247717	EPI_ISL_247717
A/chicken/Voronezh/18/2017	H5N8	Avian	EPI_ISL_247718	EPI_ISL_247718	EPI_ISL_247718	EPI_ISL_247718	EPI_ISL_247718	EPI_ISL_247718	EPI_ISL_247718	EPI_ISL_247718
A/chicken/Voronezh/19/2017	H5N8	Avian	EPI_ISL_247719	EPI_ISL_247719	EPI_ISL_247719	EPI_ISL_247719	EPI_ISL_247719	EPI_ISL_247719	EPI_ISL_247719	EPI_ISL_247719
A/chicken/Voronezh/20/2017	H5N8	Avian	EPI_ISL_247720	EPI_ISL_247720	EPI_ISL_247720	EPI_ISL_247720	EPI_ISL_247720	EPI_ISL_247720	EPI_ISL_247720	EPI_ISL_247720
A/turkey/Rostov/11/2017	H5N8	Avian	EPI_ISL_247721	EPI_ISL_247721	EPI_ISL_247721	EPI_ISL_247721	EPI_ISL_247721	EPI_ISL_247721	EPI_ISL_247721	EPI_ISL_247721
A/goose/Krasnodar/3144/2017	H5N8	Avian	EPI_ISL_247722	EPI_ISL_247722	EPI_ISL_247722	EPI_ISL_247722	EPI_ISL_247722	EPI_ISL_247722	EPI_ISL_247722	EPI_ISL_247722
A/mute_swan/Krasnodar/25/2017	H5N8	Avian	EPI_ISL_247723	EPI_ISL_247723	EPI_ISL_247723	EPI_ISL_247723	EPI_ISL_247723	EPI_ISL_247723	EPI_ISL_247723	EPI_ISL_247723
A/wild_duck/Tatarstan/3059/2016	H5N8	Avian	EPI_ISL_247724	EPI_ISL_247724	EPI_ISL_247724	EPI_ISL_247724	EPI_ISL_247724	EPI_ISL_247724	EPI_ISL_247724	EPI_ISL_247724
A/chicken/Kalmykia/2643/2016	H5N8	Avian	EPI_ISL_247725	EPI_ISL_247725	EPI_ISL_247725	EPI_ISL_247725	EPI_ISL_247725	EPI_ISL_247725	EPI_ISL_247725	EPI_ISL_247725
A/duck/Taiwan/1702004/2017	H5N6	Avian	EPI_ISL_248634	EPI_ISL_248634	EPI_ISL_248634	EPI_ISL_248634	EPI_ISL_248634	EPI_ISL_248634	EPI_ISL_248634	EPI_ISL_248634
A/turkey/Germany-BB/R234ff/2017	H5N8	Avian	EPI_ISL_249681	EPI_ISL_249681	EPI_ISL_249681	EPI_ISL_249681	EPI_ISL_249681	EPI_ISL_249681	EPI_ISL_249681	EPI_ISL_249681
A/domestic_goose/Germany-BY/R677/2017	H5N8	Avian	EPI_ISL_249682	EPI_ISL_249682	EPI_ISL_249682	EPI_ISL_249682	EPI_ISL_249682	EPI_ISL_249682	EPI_ISL_249682	EPI_ISL_249682
A/chicken/Germany-MV/R10048/2016	H5N8	Avian	EPI_ISL_249691	EPI_ISL_249691	EPI_ISL_249691	EPI_ISL_249691	EPI_ISL_249691	EPI_ISL_249691	EPI_ISL_249691	EPI_ISL_249691
A/chicken/Germany-NI/R11406/2016	H5N8	Avian	EPI_ISL_249692	EPI_ISL_249692	EPI_ISL_249692	EPI_ISL_249692	EPI_ISL_249692	EPI_ISL_249692	EPI_ISL_249692	EPI_ISL_249692
A/gadwall/Chany/97/2016	H5N8	Avian	EPI_ISL_250231	EPI_ISL_250231	EPI_ISL_250231	EPI_ISL_250231	EPI_ISL_250231	EPI_ISL_250231	EPI_ISL_250231	EPI_ISL_250231
A/mute_swan/Czech_Republic/54-17_2/2017_(H5N8)	H5N8	Avian	EPI_ISL_250885	EPI_ISL_250885	EPI_ISL_250885	EPI_ISL_250885	EPI_ISL_250885	EPI_ISL_250885	EPI_ISL_250885	EPI_ISL_250885
A/chicken/Czech_Republic/55-17_1/2017_(H5N8)	H5N8	Avian	EPI_ISL_250887	EPI_ISL_250887	EPI_ISL_250887	EPI_ISL_250887	EPI_ISL_250887	EPI_ISL_250887	EPI_ISL_250887	EPI_ISL_250887
A/turkey/England/003778/2017	H5N8	Avian	EPI_ISL_253036	EPI_ISL_253036	EPI_ISL_253036	EPI_ISL_253036	EPI_ISL_253036	EPI_ISL_253036	EPI_ISL_253036	EPI_ISL_253036
A/chicken/Wales/000023/2016	H5N8	Avian	EPI_ISL_253037	EPI_ISL_253037	EPI_ISL_253037	EPI_ISL_253037	EPI_ISL_253037	EPI_ISL_253037	EPI_ISL_253037	EPI_ISL_253037
A/chicken/Korea/H903/2017	H5N8	Avian	EPI_ISL_254725	EPI_ISL_254725	EPI_ISL_254725	EPI_ISL_254725	EPI_ISL_254725	EPI_ISL_254725	EPI_ISL_254725	EPI_ISL_254725
A/mallard_duck/Korea/WA137/2017	H5N8	Avian	EPI_ISL_254745	EPI_ISL_254745	EPI_ISL_254745	EPI_ISL_254745	EPI_ISL_254745	EPI_ISL_254745	EPI_ISL_254745	EPI_ISL_254745
A/mallard/Hungary/57857/2016	H5N8	Avian	EPI_ISL_254814	EPI_ISL_254814	EPI_ISL_254814	EPI_ISL_254814	EPI_ISL_254814	EPI_ISL_254814	EPI_ISL_254814	EPI_ISL_254814
A/American_wigeon/California/UCD58P/2015	H5N8	Avian	EPI_ISL_255012	EPI_ISL_255012	EPI_ISL_255012	EPI_ISL_255012	EPI_ISL_255012	EPI_ISL_255012	EPI_ISL_255012	EPI_ISL_255012
A/Goose/Hungary/65817/2016	H5N8	Avian	EPI_ISL_255174	EPI_ISL_255174	EPI_ISL_255174	EPI_ISL_255174	EPI_ISL_255174	EPI_ISL_255174	EPI_ISL_255174	EPI_ISL_255174
A/swan/Italy/17VIR537-2/2017	H5N8	Avian	EPI_ISL_255181	EPI_ISL_255181	EPI_ISL_255181	EPI_ISL_255181	EPI_ISL_255181	EPI_ISL_255181	EPI_ISL_255181	EPI_ISL_255181
A/turkey/Italy/17VIR538-1/2017	H5N8	Avian	EPI_ISL_255182	EPI_ISL_255182	EPI_ISL_255182	EPI_ISL_255182	EPI_ISL_255182	EPI_ISL_255182	EPI_ISL_255182	EPI_ISL_255182
A/turkey/Italy/17VIR576-11/2017	H5N8	Avian	EPI_ISL_255183	EPI_ISL_255183	EPI_ISL_255183	EPI_ISL_255183	EPI_ISL_255183	EPI_ISL_255183	EPI_ISL_255183	EPI_ISL_255183
A/chicken/Italy/17VIR653-12/2017	H5N8	Avian	EPI_ISL_255184	EPI_ISL_255184	EPI_ISL_255184	EPI_ISL_255184	EPI_ISL_255184	EPI_ISL_255184	EPI_ISL_255184	EPI_ISL_255184
A/turkey/Italy/17VIR973-2/2017	H5N8	Avian	EPI_ISL_255185	EPI_ISL_255185	EPI_ISL_255185	EPI_ISL_255185	EPI_ISL_255185	EPI_ISL_255185	EPI_ISL_255185	EPI_ISL_255185
A/turkey/Italy/17VIR1338-3/2017	H5N8	Avian	EPI_ISL_255186	EPI_ISL_255186	EPI_ISL_255186	EPI_ISL_255186	EPI_ISL_255186	EPI_ISL_255186	EPI_ISL_255186	EPI_ISL_255186
A/turkey/Italy/17VIR1452-22/2017	H5N8	Avian	EPI_ISL_255187	EPI_ISL_255187	EPI_ISL_255187	EPI_ISL_255187	EPI_ISL_255187	EPI_ISL_255187	EPI_ISL_255187	EPI_ISL_255187
A/gadwall/Italy/17VIR133-2/2017	H5N5	Avian	EPI_ISL_255189	EPI_ISL_255189	EPI_ISL_255189	EPI_ISL_255189	EPI_ISL_255189	EPI_ISL_255189	EPI_ISL_255189	EPI_ISL_255189
A/Mute_swan/Hungary/119/2017	H5N8	Avian	EPI_ISL_255190	EPI_ISL_255190	EPI_ISL_255190	EPI_ISL_255190	EPI_ISL_255190	EPI_ISL_255190	EPI_ISL_255190	EPI_ISL_255190
A/Harris_Hawk/Hungary/120/2017	H5N8	Avian	EPI_ISL_255191	EPI_ISL_255191	EPI_ISL_255191	EPI_ISL_255191	EPI_ISL_255191	EPI_ISL_255191	EPI_ISL_255191	EPI_ISL_255191
A/Goose/Hungary/982/2017	H5N8	Avian	EPI_ISL_255192	EPI_ISL_255192	EPI_ISL_255192	EPI_ISL_255192	EPI_ISL_255192	EPI_ISL_255192	EPI_ISL_255192	EPI_ISL_255192
A/Duck/Hungary/984/2017	H5N8	Avian	EPI_ISL_255193	EPI_ISL_255193	EPI_ISL_255193	EPI_ISL_255193	EPI_ISL_255193	EPI_ISL_255193	EPI_ISL_255193	EPI_ISL_255193
A/Goose/Hungary/1030/2017	H5N8	Avian	EPI_ISL_255194	EPI_ISL_255194	EPI_ISL_255194	EPI_ISL_255194	EPI_ISL_255194	EPI_ISL_255194	EPI_ISL_255194	EPI_ISL_255194
A/Duck/Hungary/1588/2017	H5N8	Avian	EPI_ISL_255195	EPI_ISL_255195	EPI_ISL_255195	EPI_ISL_255195	EPI_ISL_255195	EPI_ISL_255195	EPI_ISL_255195	EPI_ISL_255195
A/Greylag_goose/Hungary/1941/2017	H5N8	Avian	EPI_ISL_255196	EPI_ISL_255196	EPI_ISL_255196	EPI_ISL_255196	EPI_ISL_255196	EPI_ISL_255196	EPI_ISL_255196	EPI_ISL_255196
A/Mute_swan/Hungary/1955/2017	H5N8	Avian	EPI_ISL_255197	EPI_ISL_255197	EPI_ISL_255197	EPI_ISL_255197	EPI_ISL_255197	EPI_ISL_255197	EPI_ISL_255197	EPI_ISL_255197
A/Turkey/Hungary/2030/2017	H5N8	Avian	EPI_ISL_255198	EPI_ISL_255198	EPI_ISL_255198	EPI_ISL_255198	EPI_ISL_255198	EPI_ISL_255198	EPI_ISL_255198	EPI_ISL_255198
A/Mute_swan/Hungary/2193/2017	H5N8	Avian	EPI_ISL_255199	EPI_ISL_255199	EPI_ISL_255199	EPI_ISL_255199	EPI_ISL_255199	EPI_ISL_255199	EPI_ISL_255199	EPI_ISL_255199
A/Mute_swan/Hungary/2508/2017	H5N8	Avian	EPI_ISL_255200	EPI_ISL_255200	EPI_ISL_255200	EPI_ISL_255200	EPI_ISL_255200	EPI_ISL_255200	EPI_ISL_255200	EPI_ISL_255200
A/Mute_swan/Hungary/2825/2017	H5N8	Avian	EPI_ISL_255201	EPI_ISL_255201	EPI_ISL_255201	EPI_ISL_255201	EPI_ISL_255201	EPI_ISL_255201	EPI_ISL_255201	EPI_ISL_255201
A/Mute_swan/Hungary/3139/2017	H5N8	Avian	EPI_ISL_255202	EPI_ISL_255202	EPI_ISL_255202	EPI_ISL_255202	EPI_ISL_255202	EPI_ISL_255202	EPI_ISL_255202	EPI_ISL_255202
A/Mute_swan/Hungary/3513/2017	H5N8	Avian	EPI_ISL_255203	EPI_ISL_255203	EPI_ISL_255203	EPI_ISL_255203	EPI_ISL_255203	EPI_ISL_255203	EPI_ISL_255203	EPI_ISL_255203
A/Mute_swan/Hungary/3542/2017	H5N8	Avian	EPI_ISL_255204	EPI_ISL_255204	EPI_ISL_255204	EPI_ISL_255204	EPI_ISL_255204	EPI_ISL_255204	EPI_ISL_255204	EPI_ISL_255204
A/Chicken/Hungary/2496/2017	H5N8	Avian	EPI_ISL_255205	EPI_ISL_255205	EPI_ISL_255205	EPI_ISL_255205	EPI_ISL_255205	EPI_ISL_255205	EPI_ISL_255205	EPI_ISL_255205
A/Peregrine_falcon/Hungary/4882/2017	H5N8	Avian	EPI_ISL_255206	EPI_ISL_255206	EPI_ISL_255206	EPI_ISL_255206	EPI_ISL_255206	EPI_ISL_255206	EPI_ISL_255206	EPI_ISL_255206
A/Mute_swan/Hungary/5316/2017	H5N8	Avian	EPI_ISL_255207	EPI_ISL_255207	EPI_ISL_255207	EPI_ISL_255207	EPI_ISL_255207	EPI_ISL_255207	EPI_ISL_255207	EPI_ISL_255207
A/Common_buzzard/Hungary/7061/2017	H5N8	Avian	EPI_ISL_255208	EPI_ISL_255208	EPI_ISL_255208	EPI_ISL_255208	EPI_ISL_255208	EPI_ISL_255208	EPI_ISL_255208	EPI_ISL_255208
A/Common_tern/Hungary/8187/2017	H5N8	Avian	EPI_ISL_255209	EPI_ISL_255209	EPI_ISL_255209	EPI_ISL_255209	EPI_ISL_255209	EPI_ISL_255209	EPI_ISL_255209	EPI_ISL_255209
A/Harris_hawk/Hungary/2762a/2017	H5N8	Avian	EPI_ISL_255210	EPI_ISL_255210	EPI_ISL_255210	EPI_ISL_255210	EPI_ISL_255210	EPI_ISL_255210	EPI_ISL_255210	EPI_ISL_255210
A/Harris_hawk/Hungary/2762b/2017	H5N8	Avian	EPI_ISL_255211	EPI_ISL_255211	EPI_ISL_255211	EPI_ISL_255211	EPI_ISL_255211	EPI_ISL_255211	EPI_ISL_255211	EPI_ISL_255211
A/Greylag_goose/Hungary/320/2017	H5N8	Avian	EPI_ISL_255212	EPI_ISL_255212	EPI_ISL_255212	EPI_ISL_255212	EPI_ISL_255212	EPI_ISL_255212	EPI_ISL_255212	EPI_ISL_255212
A/GuineaFowl/Hungary/596/2017	H5N8	Avian	EPI_ISL_255213	EPI_ISL_255213	EPI_ISL_255213	EPI_ISL_255213	EPI_ISL_255213	EPI_ISL_255213	EPI_ISL_255213	EPI_ISL_255213
A/Chicken/Hungary/1751/2017	H5N8	Avian	EPI_ISL_255214	EPI_ISL_255214	EPI_ISL_255214	EPI_ISL_255214	EPI_ISL_255214	EPI_ISL_255214	EPI_ISL_255214	EPI_ISL_255214
A/Mute_swan/Hungary/3137/2017	H5N8	Avian	EPI_ISL_255215	EPI_ISL_255215	EPI_ISL_255215	EPI_ISL_255215	EPI_ISL_255215	EPI_ISL_255215	EPI_ISL_255215	EPI_ISL_255215
A/Mallard/Hungary/5821/2017	H5N8	Avian	EPI_ISL_255216	EPI_ISL_255216	EPI_ISL_255216	EPI_ISL_255216	EPI_ISL_255216	EPI_ISL_255216	EPI_ISL_255216	EPI_ISL_255216
A/Mallard/Hungary/1574b/2017	H5N8	Avian	EPI_ISL_255218	EPI_ISL_255218	EPI_ISL_255218	EPI_ISL_255218	EPI_ISL_255218	EPI_ISL_255218	EPI_ISL_255218	EPI_ISL_255218
A/White_fronted_goose/Hungary/801/2017	H5N8	Avian	EPI_ISL_255219	EPI_ISL_255219	EPI_ISL_255219	EPI_ISL_255219	EPI_ISL_255219	EPI_ISL_255219	EPI_ISL_255219	EPI_ISL_255219
A/Mallard/Hungary/1574a/2017	H5N8	Avian	EPI_ISL_255220	EPI_ISL_255220	EPI_ISL_255220	EPI_ISL_255220	EPI_ISL_255220	EPI_ISL_255220	EPI_ISL_255220	EPI_ISL_255220
A/goose/Hunan/161/2014	H5N6	Avian	EPI_ISL_255388	EPI_ISL_255388	EPI_ISL_255388	EPI_ISL_255388	EPI_ISL_255388	EPI_ISL_255388	EPI_ISL_255388	EPI_ISL_255388
A/chicken/Anhui/AH325/2015	H5N6	Avian	EPI_ISL_255389	EPI_ISL_255389	EPI_ISL_255389	EPI_ISL_255389	EPI_ISL_255389	EPI_ISL_255389	EPI_ISL_255389	EPI_ISL_255389
A/Goose/Hungary/59712/2016	H5N8	Avian	EPI_ISL_255398	EPI_ISL_255398	EPI_ISL_255398	EPI_ISL_255398	EPI_ISL_255398	EPI_ISL_255398	EPI_ISL_255398	EPI_ISL_255398
A/chicken/Hunan/HN158/2015	H5N6	Avian	EPI_ISL_255412	EPI_ISL_255412	EPI_ISL_255412	EPI_ISL_255412	EPI_ISL_255412	EPI_ISL_255412	EPI_ISL_255412	EPI_ISL_255412
A/chicken/Hunan/HN244/2015	H5N6	Avian	EPI_ISL_255413	EPI_ISL_255413	EPI_ISL_255413	EPI_ISL_255413	EPI_ISL_255413	EPI_ISL_255413	EPI_ISL_255413	EPI_ISL_255413
A/chicken/Hunan/HN245/2015	H5N6	Avian	EPI_ISL_255414	EPI_ISL_255414	EPI_ISL_255414	EPI_ISL_255414	EPI_ISL_255414	EPI_ISL_255414	EPI_ISL_255414	EPI_ISL_255414
A/chicken/Hunan/HN247/2015	H5N6	Avian	EPI_ISL_255415	EPI_ISL_255415	EPI_ISL_255415	EPI_ISL_255415	EPI_ISL_255415	EPI_ISL_255415	EPI_ISL_255415	EPI_ISL_255415
A/chicken/Hunan/HN248/2015	H5N6	Avian	EPI_ISL_255416	EPI_ISL_255416	EPI_ISL_255416	EPI_ISL_255416	EPI_ISL_255416	EPI_ISL_255416	EPI_ISL_255416	EPI_ISL_255416
A/chicken/Hunan/HN249/2015	H5N6	Avian	EPI_ISL_255417	EPI_ISL_255417	EPI_ISL_255417	EPI_ISL_255417	EPI_ISL_255417	EPI_ISL_255417	EPI_ISL_255417	EPI_ISL_255417
A/chicken/Hunan/HN250/2015	H5N6	Avian	EPI_ISL_255418	EPI_ISL_255418	EPI_ISL_255418	EPI_ISL_255418	EPI_ISL_255418	EPI_ISL_255418	EPI_ISL_255418	EPI_ISL_255418
A/chicken/Hunan/HN251/2015	H5N6	Avian	EPI_ISL_255419	EPI_ISL_255419	EPI_ISL_255419	EPI_ISL_255419	EPI_ISL_255419	EPI_ISL_255419	EPI_ISL_255419	EPI_ISL_255419
A/chicken/Hunan/HN252/2015	H5N6	Avian	EPI_ISL_255420	EPI_ISL_255420	EPI_ISL_255420	EPI_ISL_255420	EPI_ISL_255420	EPI_ISL_255420	EPI_ISL_255420	EPI_ISL_255420
A/chicken/Hunan/HN254/2015	H5N6	Avian	EPI_ISL_255421	EPI_ISL_255421	EPI_ISL_255421	EPI_ISL_255421	EPI_ISL_255421	EPI_ISL_255421	EPI_ISL_255421	EPI_ISL_255421
A/chicken/Hunan/HN263/2015	H5N6	Avian	EPI_ISL_255422	EPI_ISL_255422	EPI_ISL_255422	EPI_ISL_255422	EPI_ISL_255422	EPI_ISL_255422	EPI_ISL_255422	EPI_ISL_255422
A/chicken/Hunan/HN255/2015	H5N6	Avian	EPI_ISL_255423	EPI_ISL_255423	EPI_ISL_255423	EPI_ISL_255423	EPI_ISL_255423	EPI_ISL_255423	EPI_ISL_255423	EPI_ISL_255423
A/chicken/Hunan/HN264/2015	H5N6	Avian	EPI_ISL_255424	EPI_ISL_255424	EPI_ISL_255424	EPI_ISL_255424	EPI_ISL_255424	EPI_ISL_255424	EPI_ISL_255424	EPI_ISL_255424
A/chicken/Hunan/HN265/2015	H5N6	Avian	EPI_ISL_255425	EPI_ISL_255425	EPI_ISL_255425	EPI_ISL_255425	EPI_ISL_255425	EPI_ISL_255425	EPI_ISL_255425	EPI_ISL_255425
A/chicken/Hunan/HN266/2015	H5N6	Avian	EPI_ISL_255426	EPI_ISL_255426	EPI_ISL_255426	EPI_ISL_255426	EPI_ISL_255426	EPI_ISL_255426	EPI_ISL_255426	EPI_ISL_255426
A/chicken/Hunan/HN301/2015	H5N6	Avian	EPI_ISL_255427	EPI_ISL_255427	EPI_ISL_255427	EPI_ISL_255427	EPI_ISL_255427	EPI_ISL_255427	EPI_ISL_255427	EPI_ISL_255427
A/chicken/Hunan/HN302/2015	H5N6	Avian	EPI_ISL_255428	EPI_ISL_255428	EPI_ISL_255428	EPI_ISL_255428	EPI_ISL_255428	EPI_ISL_255428	EPI_ISL_255428	EPI_ISL_255428
A/chicken/Hunan/HN303/2015	H5N6	Avian	EPI_ISL_255429	EPI_ISL_255429	EPI_ISL_255429	EPI_ISL_255429	EPI_ISL_255429	EPI_ISL_255429	EPI_ISL_255429	EPI_ISL_255429
A/chicken/Hunan/HN304/2015	H5N6	Avian	EPI_ISL_255430	EPI_ISL_255430	EPI_ISL_255430	EPI_ISL_255430	EPI_ISL_255430	EPI_ISL_255430	EPI_ISL_255430	EPI_ISL_255430
A/chicken/Hunan/HN305/2015	H5N6	Avian	EPI_ISL_255433	EPI_ISL_255433	EPI_ISL_255433	EPI_ISL_255433	EPI_ISL_255433	EPI_ISL_255433	EPI_ISL_255433	EPI_ISL_255433
A/chicken/Hunan/HN306/2015	H5N6	Avian	EPI_ISL_255466	EPI_ISL_255466	EPI_ISL_255466	EPI_ISL_255466	EPI_ISL_255466	EPI_ISL_255466	EPI_ISL_255466	EPI_ISL_255466
A/chicken/Hunan/HN307/2015	H5N6	Avian	EPI_ISL_255467	EPI_ISL_255467	EPI_ISL_255467	EPI_ISL_255467	EPI_ISL_255467	EPI_ISL_255467	EPI_ISL_255467	EPI_ISL_255467
A/chicken/Hunan/HN308/2015	H5N6	Avian	EPI_ISL_255468	EPI_ISL_255468	EPI_ISL_255468	EPI_ISL_255468	EPI_ISL_255468	EPI_ISL_255468	EPI_ISL_255468	EPI_ISL_255468
A/chicken/Hunan/HN40/2015	H5N6	Avian	EPI_ISL_255469	EPI_ISL_255469	EPI_ISL_255469	EPI_ISL_255469	EPI_ISL_255469	EPI_ISL_255469	EPI_ISL_255469	EPI_ISL_255469
A/chicken/Hunan/HN58/2015	H5N6	Avian	EPI_ISL_255470	EPI_ISL_255470	EPI_ISL_255470	EPI_ISL_255470	EPI_ISL_255470	EPI_ISL_255470	EPI_ISL_255470	EPI_ISL_255470
A/chicken/Hunan/HN75/2015	H5N6	Avian	EPI_ISL_255489	EPI_ISL_255489	EPI_ISL_255489	EPI_ISL_255489	EPI_ISL_255489	EPI_ISL_255489	EPI_ISL_255489	EPI_ISL_255489
A/duck/Anhui/AH328/2015	H5N6	Avian	EPI_ISL_255491	EPI_ISL_255491	EPI_ISL_255491	EPI_ISL_255491	EPI_ISL_255491	EPI_ISL_255491	EPI_ISL_255491	EPI_ISL_255491
A/duck/Hunan/193/2014	H5N6	Avian	EPI_ISL_255492	EPI_ISL_255492	EPI_ISL_255492	EPI_ISL_255492	EPI_ISL_255492	EPI_ISL_255492	EPI_ISL_255492	EPI_ISL_255492
A/duck/Hunan/233/2014	H5N6	Avian	EPI_ISL_255493	EPI_ISL_255493	EPI_ISL_255493	EPI_ISL_255493	EPI_ISL_255493	EPI_ISL_255493	EPI_ISL_255493	EPI_ISL_255493
A/duck/Hunan/HN05/2014	H5N6	Avian	EPI_ISL_255509	EPI_ISL_255509	EPI_ISL_255509	EPI_ISL_255509	EPI_ISL_255509	EPI_ISL_255509	EPI_ISL_255509	EPI_ISL_255509
A/duck/Hunan/HN13/2015	H5N6	Avian	EPI_ISL_255529	EPI_ISL_255529	EPI_ISL_255529	EPI_ISL_255529	EPI_ISL_255529	EPI_ISL_255529	EPI_ISL_255529	EPI_ISL_255529
A/duck/Hunan/HN16/2015	H5N6	Avian	EPI_ISL_255530	EPI_ISL_255530	EPI_ISL_255530	EPI_ISL_255530	EPI_ISL_255530	EPI_ISL_255530	EPI_ISL_255530	EPI_ISL_255530
A/duck/Hunan/HN162/2015	H5N6	Avian	EPI_ISL_255534	EPI_ISL_255534	EPI_ISL_255534	EPI_ISL_255534	EPI_ISL_255534	EPI_ISL_255534	EPI_ISL_255534	EPI_ISL_255534
A/duck/Hunan/HN163/2015	H5N6	Avian	EPI_ISL_255559	EPI_ISL_255559	EPI_ISL_255559	EPI_ISL_255559	EPI_ISL_255559	EPI_ISL_255559	EPI_ISL_255559	EPI_ISL_255559
A/duck/Hunan/HN167/2015	H5N6	Avian	EPI_ISL_255561	EPI_ISL_255561	EPI_ISL_255561	EPI_ISL_255561	EPI_ISL_255561	EPI_ISL_255561	EPI_ISL_255561	EPI_ISL_255561
A/duck/Hunan/HN171/2015	H5N6	Avian	EPI_ISL_255562	EPI_ISL_255562	EPI_ISL_255562	EPI_ISL_255562	EPI_ISL_255562	EPI_ISL_255562	EPI_ISL_255562	EPI_ISL_255562
A/duck/Hunan/HN172/2015	H5N6	Avian	EPI_ISL_255563	EPI_ISL_255563	EPI_ISL_255563	EPI_ISL_255563	EPI_ISL_255563	EPI_ISL_255563	EPI_ISL_255563	EPI_ISL_255563
A/duck/Hunan/HN174/2015	H5N6	Avian	EPI_ISL_255564	EPI_ISL_255564	EPI_ISL_255564	EPI_ISL_255564	EPI_ISL_255564	EPI_ISL_255564	EPI_ISL_255564	EPI_ISL_255564
A/duck/Hunan/HN176/2015	H5N6	Avian	EPI_ISL_255587	EPI_ISL_255587	EPI_ISL_255587	EPI_ISL_255587	EPI_ISL_255587	EPI_ISL_255587	EPI_ISL_255587	EPI_ISL_255587
A/duck/Hunan/HN177/2015	H5N6	Avian	EPI_ISL_255592	EPI_ISL_255592	EPI_ISL_255592	EPI_ISL_255592	EPI_ISL_255592	EPI_ISL_255592	EPI_ISL_255592	EPI_ISL_255592
A/duck/Hunan/HN178/2015	H5N6	Avian	EPI_ISL_255597	EPI_ISL_255597	EPI_ISL_255597	EPI_ISL_255597	EPI_ISL_255597	EPI_ISL_255597	EPI_ISL_255597	EPI_ISL_255597
A/duck/Hunan/HN182/2015	H5N6	Avian	EPI_ISL_255599	EPI_ISL_255599	EPI_ISL_255599	EPI_ISL_255599	EPI_ISL_255599	EPI_ISL_255599	EPI_ISL_255599	EPI_ISL_255599
A/duck/Hunan/HN183/2015	H5N6	Avian	EPI_ISL_255600	EPI_ISL_255600	EPI_ISL_255600	EPI_ISL_255600	EPI_ISL_255600	EPI_ISL_255600	EPI_ISL_255600	EPI_ISL_255600
A/duck/Hunan/HN186/2015	H5N6	Avian	EPI_ISL_255603	EPI_ISL_255603	EPI_ISL_255603	EPI_ISL_255603	EPI_ISL_255603	EPI_ISL_255603	EPI_ISL_255603	EPI_ISL_255603
A/duck/Hunan/HN190/2015	H5N6	Avian	EPI_ISL_255605	EPI_ISL_255605	EPI_ISL_255605	EPI_ISL_255605	EPI_ISL_255605	EPI_ISL_255605	EPI_ISL_255605	EPI_ISL_255605
A/duck/Hunan/HN191/2015	H5N6	Avian	EPI_ISL_255607	EPI_ISL_255607	EPI_ISL_255607	EPI_ISL_255607	EPI_ISL_255607	EPI_ISL_255607	EPI_ISL_255607	EPI_ISL_255607
A/duck/Hunan/HN192/2015	H5N6	Avian	EPI_ISL_255609	EPI_ISL_255609	EPI_ISL_255609	EPI_ISL_255609	EPI_ISL_255609	EPI_ISL_255609	EPI_ISL_255609	EPI_ISL_255609
A/duck/Hunan/HN194/2015	H5N6	Avian	EPI_ISL_255610	EPI_ISL_255610	EPI_ISL_255610	EPI_ISL_255610	EPI_ISL_255610	EPI_ISL_255610	EPI_ISL_255610	EPI_ISL_255610
A/duck/Hunan/HN195/2015	H5N6	Avian	EPI_ISL_255612	EPI_ISL_255612	EPI_ISL_255612	EPI_ISL_255612	EPI_ISL_255612	EPI_ISL_255612	EPI_ISL_255612	EPI_ISL_255612
A/duck/Hunan/HN197/2015	H5N6	Avian	EPI_ISL_255613	EPI_ISL_255613	EPI_ISL_255613	EPI_ISL_255613	EPI_ISL_255613	EPI_ISL_255613	EPI_ISL_255613	EPI_ISL_255613
A/duck/Hunan/HN201/2015	H5N6	Avian	EPI_ISL_255614	EPI_ISL_255614	EPI_ISL_255614	EPI_ISL_255614	EPI_ISL_255614	EPI_ISL_255614	EPI_ISL_255614	EPI_ISL_255614
A/duck/Hunan/HN204/2015	H5N6	Avian	EPI_ISL_255615	EPI_ISL_255615	EPI_ISL_255615	EPI_ISL_255615	EPI_ISL_255615	EPI_ISL_255615	EPI_ISL_255615	EPI_ISL_255615
A/duck/Hunan/HN205/2015	H5N6	Avian	EPI_ISL_255616	EPI_ISL_255616	EPI_ISL_255616	EPI_ISL_255616	EPI_ISL_255616	EPI_ISL_255616	EPI_ISL_255616	EPI_ISL_255616
A/duck/Hunan/HN206/2015	H5N6	Avian	EPI_ISL_255617	EPI_ISL_255617	EPI_ISL_255617	EPI_ISL_255617	EPI_ISL_255617	EPI_ISL_255617	EPI_ISL_255617	EPI_ISL_255617
A/duck/Hunan/HN207/2015	H5N6	Avian	EPI_ISL_255618	EPI_ISL_255618	EPI_ISL_255618	EPI_ISL_255618	EPI_ISL_255618	EPI_ISL_255618	EPI_ISL_255618	EPI_ISL_255618
A/duck/Hunan/HN208/2015	H5N6	Avian	EPI_ISL_255619	EPI_ISL_255619	EPI_ISL_255619	EPI_ISL_255619	EPI_ISL_255619	EPI_ISL_255619	EPI_ISL_255619	EPI_ISL_255619
A/duck/Hunan/HN209/2015	H5N6	Avian	EPI_ISL_255620	EPI_ISL_255620	EPI_ISL_255620	EPI_ISL_255620	EPI_ISL_255620	EPI_ISL_255620	EPI_ISL_255620	EPI_ISL_255620
A/duck/Hunan/HN210/2015	H5N6	Avian	EPI_ISL_255621	EPI_ISL_255621	EPI_ISL_255621	EPI_ISL_255621	EPI_ISL_255621	EPI_ISL_255621	EPI_ISL_255621	EPI_ISL_255621
A/duck/Hunan/HN212/2015	H5N6	Avian	EPI_ISL_255624	EPI_ISL_255624	EPI_ISL_255624	EPI_ISL_255624	EPI_ISL_255624	EPI_ISL_255624	EPI_ISL_255624	EPI_ISL_255624
A/duck/Hunan/HN214/2015	H5N6	Avian	EPI_ISL_255689	EPI_ISL_255689	EPI_ISL_255689	EPI_ISL_255689	EPI_ISL_255689	EPI_ISL_255689	EPI_ISL_255689	EPI_ISL_255689
A/duck/Hunan/HN215/2015	H5N6	Avian	EPI_ISL_255691	EPI_ISL_255691	EPI_ISL_255691	EPI_ISL_255691	EPI_ISL_255691	EPI_ISL_255691	EPI_ISL_255691	EPI_ISL_255691
A/duck/Hunan/HN216/2015	H5N6	Avian	EPI_ISL_255692	EPI_ISL_255692	EPI_ISL_255692	EPI_ISL_255692	EPI_ISL_255692	EPI_ISL_255692	EPI_ISL_255692	EPI_ISL_255692
A/duck/Hunan/HN217/2015	H5N6	Avian	EPI_ISL_255694	EPI_ISL_255694	EPI_ISL_255694	EPI_ISL_255694	EPI_ISL_255694	EPI_ISL_255694	EPI_ISL_255694	EPI_ISL_255694
A/duck/Hunan/HN220/2015	H5N6	Avian	EPI_ISL_255695	EPI_ISL_255695	EPI_ISL_255695	EPI_ISL_255695	EPI_ISL_255695	EPI_ISL_255695	EPI_ISL_255695	EPI_ISL_255695
A/duck/Hunan/HN221/2015	H5N6	Avian	EPI_ISL_255698	EPI_ISL_255698	EPI_ISL_255698	EPI_ISL_255698	EPI_ISL_255698	EPI_ISL_255698	EPI_ISL_255698	EPI_ISL_255698
A/duck/Hunan/HN224/2015	H5N6	Avian	EPI_ISL_255699	EPI_ISL_255699	EPI_ISL_255699	EPI_ISL_255699	EPI_ISL_255699	EPI_ISL_255699	EPI_ISL_255699	EPI_ISL_255699
A/duck/Hunan/HN227/2015	H5N6	Avian	EPI_ISL_255701	EPI_ISL_255701	EPI_ISL_255701	EPI_ISL_255701	EPI_ISL_255701	EPI_ISL_255701	EPI_ISL_255701	EPI_ISL_255701
A/duck/Hunan/HN230/2015	H5N6	Avian	EPI_ISL_255702	EPI_ISL_255702	EPI_ISL_255702	EPI_ISL_255702	EPI_ISL_255702	EPI_ISL_255702	EPI_ISL_255702	EPI_ISL_255702
A/duck/Hunan/HN234/2015	H5N6	Avian	EPI_ISL_255703	EPI_ISL_255703	EPI_ISL_255703	EPI_ISL_255703	EPI_ISL_255703	EPI_ISL_255703	EPI_ISL_255703	EPI_ISL_255703
A/duck/Hunan/HN236/2015	H5N6	Avian	EPI_ISL_255738	EPI_ISL_255738	EPI_ISL_255738	EPI_ISL_255738	EPI_ISL_255738	EPI_ISL_255738	EPI_ISL_255738	EPI_ISL_255738
A/duck/Hunan/HN238/2015	H5N6	Avian	EPI_ISL_255741	EPI_ISL_255741	EPI_ISL_255741	EPI_ISL_255741	EPI_ISL_255741	EPI_ISL_255741	EPI_ISL_255741	EPI_ISL_255741
A/duck/Hunan/HN239/2015	H5N6	Avian	EPI_ISL_255742	EPI_ISL_255742	EPI_ISL_255742	EPI_ISL_255742	EPI_ISL_255742	EPI_ISL_255742	EPI_ISL_255742	EPI_ISL_255742
A/duck/Hunan/HN240/2015	H5N6	Avian	EPI_ISL_255743	EPI_ISL_255743	EPI_ISL_255743	EPI_ISL_255743	EPI_ISL_255743	EPI_ISL_255743	EPI_ISL_255743	EPI_ISL_255743
A/duck/Hunan/HN241/2015	H5N6	Avian	EPI_ISL_255744	EPI_ISL_255744	EPI_ISL_255744	EPI_ISL_255744	EPI_ISL_255744	EPI_ISL_255744	EPI_ISL_255744	EPI_ISL_255744
A/duck/Hunan/HN242/2015	H5N6	Avian	EPI_ISL_255746	EPI_ISL_255746	EPI_ISL_255746	EPI_ISL_255746	EPI_ISL_255746	EPI_ISL_255746	EPI_ISL_255746	EPI_ISL_255746
A/duck/Hunan/HN271/2015	H5N6	Avian	EPI_ISL_255747	EPI_ISL_255747	EPI_ISL_255747	EPI_ISL_255747	EPI_ISL_255747	EPI_ISL_255747	EPI_ISL_255747	EPI_ISL_255747
A/duck/Hunan/HN277/2015	H5N6	Avian	EPI_ISL_255749	EPI_ISL_255749	EPI_ISL_255749	EPI_ISL_255749	EPI_ISL_255749	EPI_ISL_255749	EPI_ISL_255749	EPI_ISL_255749
A/duck/Hunan/HN278/2015	H5N6	Avian	EPI_ISL_255751	EPI_ISL_255751	EPI_ISL_255751	EPI_ISL_255751	EPI_ISL_255751	EPI_ISL_255751	EPI_ISL_255751	EPI_ISL_255751
A/duck/Hunan/HN285/2015_	H5N6	Avian	EPI_ISL_255752	EPI_ISL_255752	EPI_ISL_255752	EPI_ISL_255752	EPI_ISL_255752	EPI_ISL_255752	EPI_ISL_255752	EPI_ISL_255752
A/duck/Hunan/HN288/2015	H5N6	Avian	EPI_ISL_255754	EPI_ISL_255754	EPI_ISL_255754	EPI_ISL_255754	EPI_ISL_255754	EPI_ISL_255754	EPI_ISL_255754	EPI_ISL_255754
A/duck/Hunan/HN29/2015	H5N6	Avian	EPI_ISL_255755	EPI_ISL_255755	EPI_ISL_255755	EPI_ISL_255755	EPI_ISL_255755	EPI_ISL_255755	EPI_ISL_255755	EPI_ISL_255755
A/duck/Hunan/HN333/2015	H5N6	Avian	EPI_ISL_255756	EPI_ISL_255756	EPI_ISL_255756	EPI_ISL_255756	EPI_ISL_255756	EPI_ISL_255756	EPI_ISL_255756	EPI_ISL_255756
A/duck/Hunan/HN334/2015	H5N6	Avian	EPI_ISL_255757	EPI_ISL_255757	EPI_ISL_255757	EPI_ISL_255757	EPI_ISL_255757	EPI_ISL_255757	EPI_ISL_255757	EPI_ISL_255757
A/duck/Hunan/HN335/2015	H5N6	Avian	EPI_ISL_255758	EPI_ISL_255758	EPI_ISL_255758	EPI_ISL_255758	EPI_ISL_255758	EPI_ISL_255758	EPI_ISL_255758	EPI_ISL_255758
A/duck/Hunan/HN336/2015	H5N6	Avian	EPI_ISL_255759	EPI_ISL_255759	EPI_ISL_255759	EPI_ISL_255759	EPI_ISL_255759	EPI_ISL_255759	EPI_ISL_255759	EPI_ISL_255759
A/duck/Hunan/HN339/2015	H5N6	Avian	EPI_ISL_255760	EPI_ISL_255760	EPI_ISL_255760	EPI_ISL_255760	EPI_ISL_255760	EPI_ISL_255760	EPI_ISL_255760	EPI_ISL_255760
A/duck/Hunan/HN341/2015	H5N6	Avian	EPI_ISL_255761	EPI_ISL_255761	EPI_ISL_255761	EPI_ISL_255761	EPI_ISL_255761	EPI_ISL_255761	EPI_ISL_255761	EPI_ISL_255761
A/duck/Hunan/HN342/2015	H5N6	Avian	EPI_ISL_255762	EPI_ISL_255762	EPI_ISL_255762	EPI_ISL_255762	EPI_ISL_255762	EPI_ISL_255762	EPI_ISL_255762	EPI_ISL_255762
A/duck/Hunan/HN343/2015	H5N6	Avian	EPI_ISL_255763	EPI_ISL_255763	EPI_ISL_255763	EPI_ISL_255763	EPI_ISL_255763	EPI_ISL_255763	EPI_ISL_255763	EPI_ISL_255763
A/duck/Hunan/HN42/2015	H5N6	Avian	EPI_ISL_255764	EPI_ISL_255764	EPI_ISL_255764	EPI_ISL_255764	EPI_ISL_255764	EPI_ISL_255764	EPI_ISL_255764	EPI_ISL_255764
A/duck/Hunan/HN45/2015	H5N6	Avian	EPI_ISL_255765	EPI_ISL_255765	EPI_ISL_255765	EPI_ISL_255765	EPI_ISL_255765	EPI_ISL_255765	EPI_ISL_255765	EPI_ISL_255765
A/duck/Hunan/HN53/2015	H5N6	Avian	EPI_ISL_255766	EPI_ISL_255766	EPI_ISL_255766	EPI_ISL_255766	EPI_ISL_255766	EPI_ISL_255766	EPI_ISL_255766	EPI_ISL_255766
A/duck/Hunan/HN54/2015	H5N6	Avian	EPI_ISL_255768	EPI_ISL_255768	EPI_ISL_255768	EPI_ISL_255768	EPI_ISL_255768	EPI_ISL_255768	EPI_ISL_255768	EPI_ISL_255768
A/duck/Hunan/HN59/2015	H5N6	Avian	EPI_ISL_255769	EPI_ISL_255769	EPI_ISL_255769	EPI_ISL_255769	EPI_ISL_255769	EPI_ISL_255769	EPI_ISL_255769	EPI_ISL_255769
A/duck/Hunan/HN60/2015	H5N6	Avian	EPI_ISL_255770	EPI_ISL_255770	EPI_ISL_255770	EPI_ISL_255770	EPI_ISL_255770	EPI_ISL_255770	EPI_ISL_255770	EPI_ISL_255770
A/duck/Hunan/HN61/2015	H5N6	Avian	EPI_ISL_255771	EPI_ISL_255771	EPI_ISL_255771	EPI_ISL_255771	EPI_ISL_255771	EPI_ISL_255771	EPI_ISL_255771	EPI_ISL_255771
A/duck/Hunan/HN64/2015	H5N6	Avian	EPI_ISL_255772	EPI_ISL_255772	EPI_ISL_255772	EPI_ISL_255772	EPI_ISL_255772	EPI_ISL_255772	EPI_ISL_255772	EPI_ISL_255772
A/duck/Hunan/HN66/2015	H5N6	Avian	EPI_ISL_255773	EPI_ISL_255773	EPI_ISL_255773	EPI_ISL_255773	EPI_ISL_255773	EPI_ISL_255773	EPI_ISL_255773	EPI_ISL_255773
A/duck/Hunan/HN67/2015	H5N6	Avian	EPI_ISL_255774	EPI_ISL_255774	EPI_ISL_255774	EPI_ISL_255774	EPI_ISL_255774	EPI_ISL_255774	EPI_ISL_255774	EPI_ISL_255774
A/duck/Hunan/HN71/2015	H5N6	Avian	EPI_ISL_255775	EPI_ISL_255775	EPI_ISL_255775	EPI_ISL_255775	EPI_ISL_255775	EPI_ISL_255775	EPI_ISL_255775	EPI_ISL_255775
A/duck/Hunan/HN72/2015	H5N6	Avian	EPI_ISL_255816	EPI_ISL_255816	EPI_ISL_255816	EPI_ISL_255816	EPI_ISL_255816	EPI_ISL_255816	EPI_ISL_255816	EPI_ISL_255816
A/duck/Hunan/HN74/2015	H5N6	Avian	EPI_ISL_255817	EPI_ISL_255817	EPI_ISL_255817	EPI_ISL_255817	EPI_ISL_255817	EPI_ISL_255817	EPI_ISL_255817	EPI_ISL_255817
A/duck/Hunan/HN76/2015	H5N6	Avian	EPI_ISL_255818	EPI_ISL_255818	EPI_ISL_255818	EPI_ISL_255818	EPI_ISL_255818	EPI_ISL_255818	EPI_ISL_255818	EPI_ISL_255818
A/duck/Hunan/HN78/2015	H5N6	Avian	EPI_ISL_255819	EPI_ISL_255819	EPI_ISL_255819	EPI_ISL_255819	EPI_ISL_255819	EPI_ISL_255819	EPI_ISL_255819	EPI_ISL_255819
A/duck/Hunan/HN80/2015	H5N6	Avian	EPI_ISL_255820	EPI_ISL_255820	EPI_ISL_255820	EPI_ISL_255820	EPI_ISL_255820	EPI_ISL_255820	EPI_ISL_255820	EPI_ISL_255820
A/environment/Hunan/HN261/2015	H5N6	Avian	EPI_ISL_255821	EPI_ISL_255821	EPI_ISL_255821	EPI_ISL_255821	EPI_ISL_255821	EPI_ISL_255821	EPI_ISL_255821	EPI_ISL_255821
A/goose/Anhui/AH350/2015	H5N6	Avian	EPI_ISL_255822	EPI_ISL_255822	EPI_ISL_255822	EPI_ISL_255822	EPI_ISL_255822	EPI_ISL_255822	EPI_ISL_255822	EPI_ISL_255822
A/goose/Hubei/113/2014	H5N6	Avian	EPI_ISL_255823	EPI_ISL_255823	EPI_ISL_255823	EPI_ISL_255823	EPI_ISL_255823	EPI_ISL_255823	EPI_ISL_255823	EPI_ISL_255823
A/goose/HuBei/117/2014	H5N6	Avian	EPI_ISL_255824	EPI_ISL_255824	EPI_ISL_255824	EPI_ISL_255824	EPI_ISL_255824	EPI_ISL_255824	EPI_ISL_255824	EPI_ISL_255824
A/goose/Hunan/107/2014	H5N6	Avian	EPI_ISL_255825	EPI_ISL_255825	EPI_ISL_255825	EPI_ISL_255825	EPI_ISL_255825	EPI_ISL_255825	EPI_ISL_255825	EPI_ISL_255825
A/goose/Hunan/109/2014	H5N6	Avian	EPI_ISL_255826	EPI_ISL_255826	EPI_ISL_255826	EPI_ISL_255826	EPI_ISL_255826	EPI_ISL_255826	EPI_ISL_255826	EPI_ISL_255826
A/goose/Hunan/110/2014	H5N6	Avian	EPI_ISL_255827	EPI_ISL_255827	EPI_ISL_255827	EPI_ISL_255827	EPI_ISL_255827	EPI_ISL_255827	EPI_ISL_255827	EPI_ISL_255827
A/goose/Hunan/111/2014	H5N6	Avian	EPI_ISL_255828	EPI_ISL_255828	EPI_ISL_255828	EPI_ISL_255828	EPI_ISL_255828	EPI_ISL_255828	EPI_ISL_255828	EPI_ISL_255828
A/goose/Hunan/115/2014	H5N6	Avian	EPI_ISL_255829	EPI_ISL_255829	EPI_ISL_255829	EPI_ISL_255829	EPI_ISL_255829	EPI_ISL_255829	EPI_ISL_255829	EPI_ISL_255829
A/goose/Hunan/116/2014	H5N6	Avian	EPI_ISL_255830	EPI_ISL_255830	EPI_ISL_255830	EPI_ISL_255830	EPI_ISL_255830	EPI_ISL_255830	EPI_ISL_255830	EPI_ISL_255830
A/goose/Hunan/155/2014	H5N6	Avian	EPI_ISL_255831	EPI_ISL_255831	EPI_ISL_255831	EPI_ISL_255831	EPI_ISL_255831	EPI_ISL_255831	EPI_ISL_255831	EPI_ISL_255831
A/goose/Hunan/159/2014	H5N6	Avian	EPI_ISL_255832	EPI_ISL_255832	EPI_ISL_255832	EPI_ISL_255832	EPI_ISL_255832	EPI_ISL_255832	EPI_ISL_255832	EPI_ISL_255832
A/goose/Hunan/160/2014	H5N6	Avian	EPI_ISL_255833	EPI_ISL_255833	EPI_ISL_255833	EPI_ISL_255833	EPI_ISL_255833	EPI_ISL_255833	EPI_ISL_255833	EPI_ISL_255833
A/goose/Hunan/81/2014	H5N6	Avian	EPI_ISL_255834	EPI_ISL_255834	EPI_ISL_255834	EPI_ISL_255834	EPI_ISL_255834	EPI_ISL_255834	EPI_ISL_255834	EPI_ISL_255834
A/goose/Hunan/82/2014	H5N6	Avian	EPI_ISL_255835	EPI_ISL_255835	EPI_ISL_255835	EPI_ISL_255835	EPI_ISL_255835	EPI_ISL_255835	EPI_ISL_255835	EPI_ISL_255835
A/goose/Hunan/HN11/2015	H5N6	Avian	EPI_ISL_255836	EPI_ISL_255836	EPI_ISL_255836	EPI_ISL_255836	EPI_ISL_255836	EPI_ISL_255836	EPI_ISL_255836	EPI_ISL_255836
A/goose/Hunan/HN22/2015	H5N6	Avian	EPI_ISL_255837	EPI_ISL_255837	EPI_ISL_255837	EPI_ISL_255837	EPI_ISL_255837	EPI_ISL_255837	EPI_ISL_255837	EPI_ISL_255837
A/goose/Hunan/HN310/2015	H5N6	Avian	EPI_ISL_255838	EPI_ISL_255838	EPI_ISL_255838	EPI_ISL_255838	EPI_ISL_255838	EPI_ISL_255838	EPI_ISL_255838	EPI_ISL_255838
A/goose/Hunan/HN311/2015	H5N6	Avian	EPI_ISL_255839	EPI_ISL_255839	EPI_ISL_255839	EPI_ISL_255839	EPI_ISL_255839	EPI_ISL_255839	EPI_ISL_255839	EPI_ISL_255839
A/goose/Hunan/HN314/2015	H5N6	Avian	EPI_ISL_255840	EPI_ISL_255840	EPI_ISL_255840	EPI_ISL_255840	EPI_ISL_255840	EPI_ISL_255840	EPI_ISL_255840	EPI_ISL_255840
A/goose/Hunan/HN315/2015	H5N6	Avian	EPI_ISL_255841	EPI_ISL_255841	EPI_ISL_255841	EPI_ISL_255841	EPI_ISL_255841	EPI_ISL_255841	EPI_ISL_255841	EPI_ISL_255841
A/goose/Hunan/HN316/2015	H5N6	Avian	EPI_ISL_255842	EPI_ISL_255842	EPI_ISL_255842	EPI_ISL_255842	EPI_ISL_255842	EPI_ISL_255842	EPI_ISL_255842	EPI_ISL_255842
A/goose/Hunan/HN317/2015	H5N6	Avian	EPI_ISL_255843	EPI_ISL_255843	EPI_ISL_255843	EPI_ISL_255843	EPI_ISL_255843	EPI_ISL_255843	EPI_ISL_255843	EPI_ISL_255843
A/goose/Hunan/HN318/2015	H5N6	Avian	EPI_ISL_255844	EPI_ISL_255844	EPI_ISL_255844	EPI_ISL_255844	EPI_ISL_255844	EPI_ISL_255844	EPI_ISL_255844	EPI_ISL_255844
A/goose/Hunan/HN319/2015	H5N6	Avian	EPI_ISL_255845	EPI_ISL_255845	EPI_ISL_255845	EPI_ISL_255845	EPI_ISL_255845	EPI_ISL_255845	EPI_ISL_255845	EPI_ISL_255845
A/goose/Hunan/HN325/2015	H5N6	Avian	EPI_ISL_255846	EPI_ISL_255846	EPI_ISL_255846	EPI_ISL_255846	EPI_ISL_255846	EPI_ISL_255846	EPI_ISL_255846	EPI_ISL_255846
A/goose/Hunan/HN57/2015	H5N6	Avian	EPI_ISL_255847	EPI_ISL_255847	EPI_ISL_255847	EPI_ISL_255847	EPI_ISL_255847	EPI_ISL_255847	EPI_ISL_255847	EPI_ISL_255847
A/goose/Hunan/HN88/2015	H5N6	Avian	EPI_ISL_255848	EPI_ISL_255848	EPI_ISL_255848	EPI_ISL_255848	EPI_ISL_255848	EPI_ISL_255848	EPI_ISL_255848	EPI_ISL_255848
A/goose/Hunan/HN90/2015	H5N6	Avian	EPI_ISL_255849	EPI_ISL_255849	EPI_ISL_255849	EPI_ISL_255849	EPI_ISL_255849	EPI_ISL_255849	EPI_ISL_255849	EPI_ISL_255849
A/goose/SiChuan/15/2015	H5N6	Avian	EPI_ISL_255850	EPI_ISL_255850	EPI_ISL_255850	EPI_ISL_255850	EPI_ISL_255850	EPI_ISL_255850	EPI_ISL_255850	EPI_ISL_255850
A/muscovy/duck/Hunan/101/2014	H5N6	Avian	EPI_ISL_255851	EPI_ISL_255851	EPI_ISL_255851	EPI_ISL_255851	EPI_ISL_255851	EPI_ISL_255851	EPI_ISL_255851	EPI_ISL_255851
A/muscovy/duck/Hunan/102/2014	H5N6	Avian	EPI_ISL_255852	EPI_ISL_255852	EPI_ISL_255852	EPI_ISL_255852	EPI_ISL_255852	EPI_ISL_255852	EPI_ISL_255852	EPI_ISL_255852
A/muscovy/duck/Hunan/103/2014	H5N6	Avian	EPI_ISL_255853	EPI_ISL_255853	EPI_ISL_255853	EPI_ISL_255853	EPI_ISL_255853	EPI_ISL_255853	EPI_ISL_255853	EPI_ISL_255853
A/muscovy/duck/Hunan/104/2014	H5N6	Avian	EPI_ISL_255854	EPI_ISL_255854	EPI_ISL_255854	EPI_ISL_255854	EPI_ISL_255854	EPI_ISL_255854	EPI_ISL_255854	EPI_ISL_255854
A/muscovy/duck/Hunan/125/2014	H5N6	Avian	EPI_ISL_255857	EPI_ISL_255857	EPI_ISL_255857	EPI_ISL_255857	EPI_ISL_255857	EPI_ISL_255857	EPI_ISL_255857	EPI_ISL_255857
A/muscovy/duck/Hunan/147/2014	H5N6	Avian	EPI_ISL_255858	EPI_ISL_255858	EPI_ISL_255858	EPI_ISL_255858	EPI_ISL_255858	EPI_ISL_255858	EPI_ISL_255858	EPI_ISL_255858
A/muscovy/duck/Hunan/148/2014	H5N6	Avian	EPI_ISL_255859	EPI_ISL_255859	EPI_ISL_255859	EPI_ISL_255859	EPI_ISL_255859	EPI_ISL_255859	EPI_ISL_255859	EPI_ISL_255859
A/muscovy/duck/Hunan/167/2014	H5N6	Avian	EPI_ISL_255860	EPI_ISL_255860	EPI_ISL_255860	EPI_ISL_255860	EPI_ISL_255860	EPI_ISL_255860	EPI_ISL_255860	EPI_ISL_255860
A/muscovy/duck/Hunan/183/2014	H5N6	Avian	EPI_ISL_255861	EPI_ISL_255861	EPI_ISL_255861	EPI_ISL_255861	EPI_ISL_255861	EPI_ISL_255861	EPI_ISL_255861	EPI_ISL_255861
A/muscovy/duck/Hunan/202/2014	H5N6	Avian	EPI_ISL_255862	EPI_ISL_255862	EPI_ISL_255862	EPI_ISL_255862	EPI_ISL_255862	EPI_ISL_255862	EPI_ISL_255862	EPI_ISL_255862
A/muscovy/duck/Hunan/216/2014	H5N6	Avian	EPI_ISL_255863	EPI_ISL_255863	EPI_ISL_255863	EPI_ISL_255863	EPI_ISL_255863	EPI_ISL_255863	EPI_ISL_255863	EPI_ISL_255863
A/muscovy/duck/Hunan/229/2014	H5N6	Avian	EPI_ISL_255864	EPI_ISL_255864	EPI_ISL_255864	EPI_ISL_255864	EPI_ISL_255864	EPI_ISL_255864	EPI_ISL_255864	EPI_ISL_255864
A/muscovy/duck/Hunan/232/2014	H5N6	Avian	EPI_ISL_255865	EPI_ISL_255865	EPI_ISL_255865	EPI_ISL_255865	EPI_ISL_255865	EPI_ISL_255865	EPI_ISL_255865	EPI_ISL_255865
A/muscovy/duck/Hunan/85/2014	H5N6	Avian	EPI_ISL_255866	EPI_ISL_255866	EPI_ISL_255866	EPI_ISL_255866	EPI_ISL_255866	EPI_ISL_255866	EPI_ISL_255866	EPI_ISL_255866
A/muscovy/duck/Hunan/88/2014	H5N6	Avian	EPI_ISL_255867	EPI_ISL_255867	EPI_ISL_255867	EPI_ISL_255867	EPI_ISL_255867	EPI_ISL_255867	EPI_ISL_255867	EPI_ISL_255867
A/muscovy/duck/Hunan/89/2014	H5N6	Avian	EPI_ISL_255868	EPI_ISL_255868	EPI_ISL_255868	EPI_ISL_255868	EPI_ISL_255868	EPI_ISL_255868	EPI_ISL_255868	EPI_ISL_255868
A/muscovy/duck/Hunan/90/2014	H5N6	Avian	EPI_ISL_255869	EPI_ISL_255869	EPI_ISL_255869	EPI_ISL_255869	EPI_ISL_255869	EPI_ISL_255869	EPI_ISL_255869	EPI_ISL_255869
A/muscovy/duck/Hunan/93/2014	H5N6	Avian	EPI_ISL_255870	EPI_ISL_255870	EPI_ISL_255870	EPI_ISL_255870	EPI_ISL_255870	EPI_ISL_255870	EPI_ISL_255870	EPI_ISL_255870
A/muscovy/duck/Hunan/94/2014	H5N6	Avian	EPI_ISL_255871	EPI_ISL_255871	EPI_ISL_255871	EPI_ISL_255871	EPI_ISL_255871	EPI_ISL_255871	EPI_ISL_255871	EPI_ISL_255871
A/muscovy/duck/Hunan/HN346/2015	H5N6	Avian	EPI_ISL_255872	EPI_ISL_255872	EPI_ISL_255872	EPI_ISL_255872	EPI_ISL_255872	EPI_ISL_255872	EPI_ISL_255872	EPI_ISL_255872
A/muscovy/duck/Hunan/HN347/2015	H5N6	Avian	EPI_ISL_255873	EPI_ISL_255873	EPI_ISL_255873	EPI_ISL_255873	EPI_ISL_255873	EPI_ISL_255873	EPI_ISL_255873	EPI_ISL_255873
A/muscovy/duck/Hunan/HN348/2015	H5N6	Avian	EPI_ISL_255874	EPI_ISL_255874	EPI_ISL_255874	EPI_ISL_255874	EPI_ISL_255874	EPI_ISL_255874	EPI_ISL_255874	EPI_ISL_255874
A/muscovy/duck/Hunan/HN349/2015	H5N6	Avian	EPI_ISL_255875	EPI_ISL_255875	EPI_ISL_255875	EPI_ISL_255875	EPI_ISL_255875	EPI_ISL_255875	EPI_ISL_255875	EPI_ISL_255875
A/muscovy/duck/Hunan/HN350/2015	H5N6	Avian	EPI_ISL_255876	EPI_ISL_255876	EPI_ISL_255876	EPI_ISL_255876	EPI_ISL_255876	EPI_ISL_255876	EPI_ISL_255876	EPI_ISL_255876
A/muscovy/duck/Hunan/HN351/2015	H5N6	Avian	EPI_ISL_255877	EPI_ISL_255877	EPI_ISL_255877	EPI_ISL_255877	EPI_ISL_255877	EPI_ISL_255877	EPI_ISL_255877	EPI_ISL_255877
A/muscovy/duck/Hunan/HN352/2015	H5N6	Avian	EPI_ISL_255878	EPI_ISL_255878	EPI_ISL_255878	EPI_ISL_255878	EPI_ISL_255878	EPI_ISL_255878	EPI_ISL_255878	EPI_ISL_255878
A/muscovy/duck/Hunan/HN353/2015	H5N6	Avian	EPI_ISL_255879	EPI_ISL_255879	EPI_ISL_255879	EPI_ISL_255879	EPI_ISL_255879	EPI_ISL_255879	EPI_ISL_255879	EPI_ISL_255879
A/muscovy/duck/Hunan/HN354/2015	H5N6	Avian	EPI_ISL_255880	EPI_ISL_255880	EPI_ISL_255880	EPI_ISL_255880	EPI_ISL_255880	EPI_ISL_255880	EPI_ISL_255880	EPI_ISL_255880
A/muscovy/duck/Hunan/HN355/2015	H5N6	Avian	EPI_ISL_255881	EPI_ISL_255881	EPI_ISL_255881	EPI_ISL_255881	EPI_ISL_255881	EPI_ISL_255881	EPI_ISL_255881	EPI_ISL_255881
A/muscovy/duck/Hunan/HN356/2015	H5N6	Avian	EPI_ISL_255882	EPI_ISL_255882	EPI_ISL_255882	EPI_ISL_255882	EPI_ISL_255882	EPI_ISL_255882	EPI_ISL_255882	EPI_ISL_255882
A/muscovy/duck/Hunan/HN358/2015	H5N6	Avian	EPI_ISL_255883	EPI_ISL_255883	EPI_ISL_255883	EPI_ISL_255883	EPI_ISL_255883	EPI_ISL_255883	EPI_ISL_255883	EPI_ISL_255883
A/muscovy/duck/Hunan/HN359/2015	H5N6	Avian	EPI_ISL_255884	EPI_ISL_255884	EPI_ISL_255884	EPI_ISL_255884	EPI_ISL_255884	EPI_ISL_255884	EPI_ISL_255884	EPI_ISL_255884
A/muscovy/duck/Hunan/HN360/2015	H5N6	Avian	EPI_ISL_255885	EPI_ISL_255885	EPI_ISL_255885	EPI_ISL_255885	EPI_ISL_255885	EPI_ISL_255885	EPI_ISL_255885	EPI_ISL_255885
A/muscovy/duck/Hunan/HN364/2015	H5N6	Avian	EPI_ISL_255886	EPI_ISL_255886	EPI_ISL_255886	EPI_ISL_255886	EPI_ISL_255886	EPI_ISL_255886	EPI_ISL_255886	EPI_ISL_255886
A/muscovy/duck/Hunan/HN365/2015	H5N6	Avian	EPI_ISL_255887	EPI_ISL_255887	EPI_ISL_255887	EPI_ISL_255887	EPI_ISL_255887	EPI_ISL_255887	EPI_ISL_255887	EPI_ISL_255887
A/muscovy/duck/Hunan/HN366/2015	H5N6	Avian	EPI_ISL_255888	EPI_ISL_255888	EPI_ISL_255888	EPI_ISL_255888	EPI_ISL_255888	EPI_ISL_255888	EPI_ISL_255888	EPI_ISL_255888
A/muscovy/duck/Hunan/HN368/2015	H5N6	Avian	EPI_ISL_255889	EPI_ISL_255889	EPI_ISL_255889	EPI_ISL_255889	EPI_ISL_255889	EPI_ISL_255889	EPI_ISL_255889	EPI_ISL_255889
A/duck/Hunan/HN232/2015	H5N6	Avian	EPI_ISL_255890	EPI_ISL_255890	EPI_ISL_255890	EPI_ISL_255890	EPI_ISL_255890	EPI_ISL_255890	EPI_ISL_255890	EPI_ISL_255890
A/Eurasian_Wigeon/Netherlands/4/2016	H5N8	Avian	EPI_ISL_255912	EPI_ISL_255912	EPI_ISL_255912	EPI_ISL_255912	EPI_ISL_255912	EPI_ISL_255912	EPI_ISL_255912	EPI_ISL_255912
A/mute_swan/Poland/64/2017	H5N5	Avian	EPI_ISL_255917	EPI_ISL_255917	EPI_ISL_255917	EPI_ISL_255917	EPI_ISL_255917	EPI_ISL_255917	EPI_ISL_255917	EPI_ISL_255917
A/Cormorant/Hungary/6102/2017	H5N8	Avian	EPI_ISL_255933	EPI_ISL_255933	EPI_ISL_255933	EPI_ISL_255933	EPI_ISL_255933	EPI_ISL_255933	EPI_ISL_255933	EPI_ISL_255933
A/Mute_swan/Hungary/6092/2017	H5N8	Avian	EPI_ISL_255934	EPI_ISL_255934	EPI_ISL_255934	EPI_ISL_255934	EPI_ISL_255934	EPI_ISL_255934	EPI_ISL_255934	EPI_ISL_255934
A/Mute_swan/Hungary/6276/2017	H5N8	Avian	EPI_ISL_255935	EPI_ISL_255935	EPI_ISL_255935	EPI_ISL_255935	EPI_ISL_255935	EPI_ISL_255935	EPI_ISL_255935	EPI_ISL_255935
A/Pheasant/Hungary/6553/2017	H5N8	Avian	EPI_ISL_255936	EPI_ISL_255936	EPI_ISL_255936	EPI_ISL_255936	EPI_ISL_255936	EPI_ISL_255936	EPI_ISL_255936	EPI_ISL_255936
A/Pheasant/Hungary/7685/2017	H5N8	Avian	EPI_ISL_255937	EPI_ISL_255937	EPI_ISL_255937	EPI_ISL_255937	EPI_ISL_255937	EPI_ISL_255937	EPI_ISL_255937	EPI_ISL_255937
A/Rook/Hungary/4975/2017	H5N8	Avian	EPI_ISL_255938	EPI_ISL_255938	EPI_ISL_255938	EPI_ISL_255938	EPI_ISL_255938	EPI_ISL_255938	EPI_ISL_255938	EPI_ISL_255938
A/Hubei/29578/2016	H5N6	Human	EPI_ISL_256213	EPI_ISL_256213	EPI_ISL_256213	EPI_ISL_256213	EPI_ISL_256213	EPI_ISL_256213	EPI_ISL_256213	EPI_ISL_256213
A/gadwall/Kurgan/2442/2016	H5N8	Avian	EPI_ISL_256298	EPI_ISL_256298	EPI_ISL_256298	EPI_ISL_256298	EPI_ISL_256298	EPI_ISL_256298	EPI_ISL_256298	EPI_ISL_256298
A/chicken/Sergiyev_Posad/38/2017	H5N8	Avian	EPI_ISL_256299	EPI_ISL_256299	EPI_ISL_256299	EPI_ISL_256299	EPI_ISL_256299	EPI_ISL_256299	EPI_ISL_256299	EPI_ISL_256299
A/chicken/Sergiyev_Posad/39/2017	H5N8	Avian	EPI_ISL_256300	EPI_ISL_256300	EPI_ISL_256300	EPI_ISL_256300	EPI_ISL_256300	EPI_ISL_256300	EPI_ISL_256300	EPI_ISL_256300
A/environment/Kamchatka/18/2016	H5N5	Avian	EPI_ISL_256301	EPI_ISL_256301	EPI_ISL_256301	EPI_ISL_256301	EPI_ISL_256301	EPI_ISL_256301	EPI_ISL_256301	EPI_ISL_256301
A/shelduck/Italy/17VIR1572-24/2017	H5N8	Avian	EPI_ISL_256305	EPI_ISL_256305	EPI_ISL_256305	EPI_ISL_256305	EPI_ISL_256305	EPI_ISL_256305	EPI_ISL_256305	EPI_ISL_256305
A/turkey/Italy/17VIR1574-1/2017	H5N8	Avian	EPI_ISL_256306	EPI_ISL_256306	EPI_ISL_256306	EPI_ISL_256306	EPI_ISL_256306	EPI_ISL_256306	EPI_ISL_256306	EPI_ISL_256306
A/chicken/Italy/17VIR1684-2/2017	H5N8	Avian	EPI_ISL_256307	EPI_ISL_256307	EPI_ISL_256307	EPI_ISL_256307	EPI_ISL_256307	EPI_ISL_256307	EPI_ISL_256307	EPI_ISL_256307
A/chicken/Italy/17VIR1751-3/2017	H5N8	Avian	EPI_ISL_256308	EPI_ISL_256308	EPI_ISL_256308	EPI_ISL_256308	EPI_ISL_256308	EPI_ISL_256308	EPI_ISL_256308	EPI_ISL_256308
A/chicken/Taiwan/u7/2016	H5N2	Avian	EPI_ISL_256396	EPI_ISL_256396	EPI_ISL_256396	EPI_ISL_256396	EPI_ISL_256396	EPI_ISL_256396	EPI_ISL_256396	EPI_ISL_256396
A/chicken/Taiwan/x37/2016	H5N8	Avian	EPI_ISL_256398	EPI_ISL_256398	EPI_ISL_256398	EPI_ISL_256398	EPI_ISL_256398	EPI_ISL_256398	EPI_ISL_256398	EPI_ISL_256398
A/Duck/Hungary/54738/2016	H5N8	Avian	EPI_ISL_256453	EPI_ISL_256453	EPI_ISL_256453	EPI_ISL_256453	EPI_ISL_256453	EPI_ISL_256453	EPI_ISL_256453	EPI_ISL_256453
A/Duck/Hungary/55764/2016	H5N8	Avian	EPI_ISL_256457	EPI_ISL_256457	EPI_ISL_256457	EPI_ISL_256457	EPI_ISL_256457	EPI_ISL_256457	EPI_ISL_256457	EPI_ISL_256457
A/Turkey/Hungary/53136/2016	H5N8	Avian	EPI_ISL_256460	EPI_ISL_256460	EPI_ISL_256460	EPI_ISL_256460	EPI_ISL_256460	EPI_ISL_256460	EPI_ISL_256460	EPI_ISL_256460
A/Mute_swan/Hungary/5879/2017	H5N5	Avian	EPI_ISL_256462	EPI_ISL_256462	EPI_ISL_256462	EPI_ISL_256462	EPI_ISL_256462	EPI_ISL_256462	EPI_ISL_256462	EPI_ISL_256462
A/owl/Hokkaido/X6/2016	H5N6	Avian	EPI_ISL_256495	EPI_ISL_256495	EPI_ISL_256495	EPI_ISL_256495	EPI_ISL_256495	EPI_ISL_256495	EPI_ISL_256495	EPI_ISL_256495
A/peregrine_falcon/Hokkaido/X7/2016	H5N6	Avian	EPI_ISL_256496	EPI_ISL_256496	EPI_ISL_256496	EPI_ISL_256496	EPI_ISL_256496	EPI_ISL_256496	EPI_ISL_256496	EPI_ISL_256496
A/pintail/Hokkaido/X8/2016	H5N6	Avian	EPI_ISL_256497	EPI_ISL_256497	EPI_ISL_256497	EPI_ISL_256497	EPI_ISL_256497	EPI_ISL_256497	EPI_ISL_256497	EPI_ISL_256497
A/whooper_swan/Hokkaido/X12/2017	H5N6	Avian	EPI_ISL_256498	EPI_ISL_256498	EPI_ISL_256498	EPI_ISL_256498	EPI_ISL_256498	EPI_ISL_256498	EPI_ISL_256498	EPI_ISL_256498
A/whooper_swan/Hokkaido/X13/2017	H5N6	Avian	EPI_ISL_256499	EPI_ISL_256499	EPI_ISL_256499	EPI_ISL_256499	EPI_ISL_256499	EPI_ISL_256499	EPI_ISL_256499	EPI_ISL_256499
A/chicken/Hokkaido/002/2017	H5N6	Avian	EPI_ISL_256500	EPI_ISL_256500	EPI_ISL_256500	EPI_ISL_256500	EPI_ISL_256500	EPI_ISL_256500	EPI_ISL_256500	EPI_ISL_256500
A/mute_swan/Aomori/4/2016	H5N6	Avian	EPI_ISL_256501	EPI_ISL_256501	EPI_ISL_256501	EPI_ISL_256501	EPI_ISL_256501	EPI_ISL_256501	EPI_ISL_256501	EPI_ISL_256501
A/whooper_swan/Aomori/9/2016	H5N6	Avian	EPI_ISL_256505	EPI_ISL_256505	EPI_ISL_256505	EPI_ISL_256505	EPI_ISL_256505	EPI_ISL_256505	EPI_ISL_256505	EPI_ISL_256505
A/grey-faced_buzzard/Aomori/10/2016	H5N6	Avian	EPI_ISL_256506	EPI_ISL_256506	EPI_ISL_256506	EPI_ISL_256506	EPI_ISL_256506	EPI_ISL_256506	EPI_ISL_256506	EPI_ISL_256506
A/whooper_swan/Iwate/1/2016	H5N6	Avian	EPI_ISL_256507	EPI_ISL_256507	EPI_ISL_256507	EPI_ISL_256507	EPI_ISL_256507	EPI_ISL_256507	EPI_ISL_256507	EPI_ISL_256507
A/whooper_swan/Iwate/5/2016	H5N6	Avian	EPI_ISL_256508	EPI_ISL_256508	EPI_ISL_256508	EPI_ISL_256508	EPI_ISL_256508	EPI_ISL_256508	EPI_ISL_256508	EPI_ISL_256508
A/whooper_swan/Iwate/8/2016	H5N6	Avian	EPI_ISL_256509	EPI_ISL_256509	EPI_ISL_256509	EPI_ISL_256509	EPI_ISL_256509	EPI_ISL_256509	EPI_ISL_256509	EPI_ISL_256509
A/tundra_swan/Iwate/9/2016	H5N6	Avian	EPI_ISL_256510	EPI_ISL_256510	EPI_ISL_256510	EPI_ISL_256510	EPI_ISL_256510	EPI_ISL_256510	EPI_ISL_256510	EPI_ISL_256510
A/whooper_swan/Iwate/11/2016	H5N6	Avian	EPI_ISL_256511	EPI_ISL_256511	EPI_ISL_256511	EPI_ISL_256511	EPI_ISL_256511	EPI_ISL_256511	EPI_ISL_256511	EPI_ISL_256511
A/coot/Iwate/13/2016	H5N6	Avian	EPI_ISL_256512	EPI_ISL_256512	EPI_ISL_256512	EPI_ISL_256512	EPI_ISL_256512	EPI_ISL_256512	EPI_ISL_256512	EPI_ISL_256512
A/whooper_swan/Iwate/17/2016	H5N6	Avian	EPI_ISL_256513	EPI_ISL_256513	EPI_ISL_256513	EPI_ISL_256513	EPI_ISL_256513	EPI_ISL_256513	EPI_ISL_256513	EPI_ISL_256513
A/white-fronted_goose/Miyagi/1/2016	H5N6	Avian	EPI_ISL_256514	EPI_ISL_256514	EPI_ISL_256514	EPI_ISL_256514	EPI_ISL_256514	EPI_ISL_256514	EPI_ISL_256514	EPI_ISL_256514
A/white-fronted_goose/Miyagi/2/2016	H5N6	Avian	EPI_ISL_256515	EPI_ISL_256515	EPI_ISL_256515	EPI_ISL_256515	EPI_ISL_256515	EPI_ISL_256515	EPI_ISL_256515	EPI_ISL_256515
A/whooper_swan/Fukushima/1/2016	H5N6	Avian	EPI_ISL_256516	EPI_ISL_256516	EPI_ISL_256516	EPI_ISL_256516	EPI_ISL_256516	EPI_ISL_256516	EPI_ISL_256516	EPI_ISL_256516
A/whooper_swan/Fukushima/3/2016	H5N6	Avian	EPI_ISL_256517	EPI_ISL_256517	EPI_ISL_256517	EPI_ISL_256517	EPI_ISL_256517	EPI_ISL_256517	EPI_ISL_256517	EPI_ISL_256517
A/tundra_swan/Niigata/1/2016	H5N6	Avian	EPI_ISL_256518	EPI_ISL_256518	EPI_ISL_256518	EPI_ISL_256518	EPI_ISL_256518	EPI_ISL_256518	EPI_ISL_256518	EPI_ISL_256518
A/tundra_swan/Niigata/4/2016	H5N6	Avian	EPI_ISL_256519	EPI_ISL_256519	EPI_ISL_256519	EPI_ISL_256519	EPI_ISL_256519	EPI_ISL_256519	EPI_ISL_256519	EPI_ISL_256519
A/tundra_swan/Niigata/8/2016	H5N6	Avian	EPI_ISL_256520	EPI_ISL_256520	EPI_ISL_256520	EPI_ISL_256520	EPI_ISL_256520	EPI_ISL_256520	EPI_ISL_256520	EPI_ISL_256520
A/peregrine_falcon/Niigata/12/2017	H5N6	Avian	EPI_ISL_256521	EPI_ISL_256521	EPI_ISL_256521	EPI_ISL_256521	EPI_ISL_256521	EPI_ISL_256521	EPI_ISL_256521	EPI_ISL_256521
A/whooper_swan/Niigata/13/2017	H5N6	Avian	EPI_ISL_256522	EPI_ISL_256522	EPI_ISL_256522	EPI_ISL_256522	EPI_ISL_256522	EPI_ISL_256522	EPI_ISL_256522	EPI_ISL_256522
A/mute_swan/Ibaraki/7/2016	H5N6	Avian	EPI_ISL_256523	EPI_ISL_256523	EPI_ISL_256523	EPI_ISL_256523	EPI_ISL_256523	EPI_ISL_256523	EPI_ISL_256523	EPI_ISL_256523
A/whooper_swan/Tochigi/1/2017	H5N6	Avian	EPI_ISL_256524	EPI_ISL_256524	EPI_ISL_256524	EPI_ISL_256524	EPI_ISL_256524	EPI_ISL_256524	EPI_ISL_256524	EPI_ISL_256524
A/turkey/Germany-NI/R9807/2016	H5N8	Avian	EPI_ISL_256817	EPI_ISL_256817	EPI_ISL_256817	EPI_ISL_256817	EPI_ISL_256817	EPI_ISL_256817	EPI_ISL_256817	EPI_ISL_256817
A/domestic_duck/Germany-MV/R9764/2016	H5N8	Avian	EPI_ISL_256818	EPI_ISL_256818	EPI_ISL_256818	EPI_ISL_256818	EPI_ISL_256818	EPI_ISL_256818	EPI_ISL_256818	EPI_ISL_256818
A/chicken/Miyagi/1-5C/2017	H5N6	Avian	EPI_ISL_257438	EPI_ISL_257438	EPI_ISL_257438	EPI_ISL_257438	EPI_ISL_257438	EPI_ISL_257438	EPI_ISL_257438	EPI_ISL_257438
A/chicken/Chiba/1-4C/2017	H5N6	Avian	EPI_ISL_257439	EPI_ISL_257439	EPI_ISL_257439	EPI_ISL_257439	EPI_ISL_257439	EPI_ISL_257439	EPI_ISL_257439	EPI_ISL_257439
A/chicken/Chiba/1-5T/2017	H5N6	Avian	EPI_ISL_257440	EPI_ISL_257440	EPI_ISL_257440	EPI_ISL_257440	EPI_ISL_257440	EPI_ISL_257440	EPI_ISL_257440	EPI_ISL_257440
A/chicken/Chiba/1-3C/2017	H5N6	Avian	EPI_ISL_257441	EPI_ISL_257441	EPI_ISL_257441	EPI_ISL_257441	EPI_ISL_257441	EPI_ISL_257441	EPI_ISL_257441	EPI_ISL_257441
A/chicken/Chiba/1-3T/2017	H5N6	Avian	EPI_ISL_257442	EPI_ISL_257442	EPI_ISL_257442	EPI_ISL_257442	EPI_ISL_257442	EPI_ISL_257442	EPI_ISL_257442	EPI_ISL_257442
A/chicken/Chiba/1-5C/2017	H5N6	Avian	EPI_ISL_257443	EPI_ISL_257443	EPI_ISL_257443	EPI_ISL_257443	EPI_ISL_257443	EPI_ISL_257443	EPI_ISL_257443	EPI_ISL_257443
A/chicken/Chiba/1-2T/2017	H5N6	Avian	EPI_ISL_257444	EPI_ISL_257444	EPI_ISL_257444	EPI_ISL_257444	EPI_ISL_257444	EPI_ISL_257444	EPI_ISL_257444	EPI_ISL_257444
A/chicken/Chiba/1-1T/2017	H5N6	Avian	EPI_ISL_257445	EPI_ISL_257445	EPI_ISL_257445	EPI_ISL_257445	EPI_ISL_257445	EPI_ISL_257445	EPI_ISL_257445	EPI_ISL_257445
A/chicken/Chiba/1-4T/2017	H5N6	Avian	EPI_ISL_257446	EPI_ISL_257446	EPI_ISL_257446	EPI_ISL_257446	EPI_ISL_257446	EPI_ISL_257446	EPI_ISL_257446	EPI_ISL_257446
A/chicken/Chiba/1-2C/2017	H5N6	Avian	EPI_ISL_257447	EPI_ISL_257447	EPI_ISL_257447	EPI_ISL_257447	EPI_ISL_257447	EPI_ISL_257447	EPI_ISL_257447	EPI_ISL_257447
A/chicken/Miyagi/1-5T/2017	H5N6	Avian	EPI_ISL_257448	EPI_ISL_257448	EPI_ISL_257448	EPI_ISL_257448	EPI_ISL_257448	EPI_ISL_257448	EPI_ISL_257448	EPI_ISL_257448
A/chicken/Chiba/1-1C/2017	H5N6	Avian	EPI_ISL_257449	EPI_ISL_257449	EPI_ISL_257449	EPI_ISL_257449	EPI_ISL_257449	EPI_ISL_257449	EPI_ISL_257449	EPI_ISL_257449
A/Tufted_Duck/Switzerland/V237/2016	H5N8	Avian	EPI_ISL_257699	EPI_ISL_257699	EPI_ISL_257699	EPI_ISL_257699	EPI_ISL_257699	EPI_ISL_257699	EPI_ISL_257699	EPI_ISL_257699
A/turkey/Germany-BB/R377ff/2017	H5N8	Avian	EPI_ISL_257731	EPI_ISL_257731	EPI_ISL_257731	EPI_ISL_257731	EPI_ISL_257731	EPI_ISL_257731	EPI_ISL_257731	EPI_ISL_257731
A/common_buzzard/Germany-SN/R1117/2017	H5N5	Avian	EPI_ISL_259074	EPI_ISL_259074	EPI_ISL_259074	EPI_ISL_259074	EPI_ISL_259074	EPI_ISL_259074	EPI_ISL_259074	EPI_ISL_259074
A/grey_heron/Germany-SN/R572/2017	H5N5	Avian	EPI_ISL_260058	EPI_ISL_260058	EPI_ISL_260058	EPI_ISL_260058	EPI_ISL_260058	EPI_ISL_260058	EPI_ISL_260058	EPI_ISL_260058
A/cormorant/Germany-SH/R896/2017	H5N5	Avian	EPI_ISL_260059	EPI_ISL_260059	EPI_ISL_260059	EPI_ISL_260059	EPI_ISL_260059	EPI_ISL_260059	EPI_ISL_260059	EPI_ISL_260059
A/chicken/Croatia/104/2017	H5N5	Avian	EPI_ISL_261332	EPI_ISL_261332	EPI_ISL_261332	EPI_ISL_261332	EPI_ISL_261332	EPI_ISL_261332	EPI_ISL_261332	EPI_ISL_261332
A/chicken/Republic_of_Macedonia/AR1167-L02131/2017	H5N8	Avian	EPI_ISL_261634	EPI_ISL_261634	EPI_ISL_261634	EPI_ISL_261634	EPI_ISL_261634	EPI_ISL_261634	EPI_ISL_261634	EPI_ISL_261634
A/black_swan/Germany-BW/R1364/2017	H5N8	Avian	EPI_ISL_261687	EPI_ISL_261687	EPI_ISL_261687	EPI_ISL_261687	EPI_ISL_261687	EPI_ISL_261687	EPI_ISL_261687	EPI_ISL_261687
A/eurasian_wigeon/Germany-NI/AR249-L02143/2017	H5N8	Avian	EPI_ISL_262055	EPI_ISL_262055	EPI_ISL_262055	EPI_ISL_262055	EPI_ISL_262055	EPI_ISL_262055	EPI_ISL_262055	EPI_ISL_262055
A/greylag_goose/Germany-NIAR11353-L02142/2016	H5N5	Avian	EPI_ISL_262056	EPI_ISL_262056	EPI_ISL_262056	EPI_ISL_262056	EPI_ISL_262056	EPI_ISL_262056	EPI_ISL_262056	EPI_ISL_262056
A/mute_swan/Germany-NI/AR1529-L02145/2017	H5N8	Avian	EPI_ISL_262057	EPI_ISL_262057	EPI_ISL_262057	EPI_ISL_262057	EPI_ISL_262057	EPI_ISL_262057	EPI_ISL_262057	EPI_ISL_262057
A/greylag_goose/Germany-NI/AR1395-L02144/2017	H5N8	Avian	EPI_ISL_262058	EPI_ISL_262058	EPI_ISL_262058	EPI_ISL_262058	EPI_ISL_262058	EPI_ISL_262058	EPI_ISL_262058	EPI_ISL_262058
A/greylag_goose/Germany-NI/AR703-L02138/2017	H5N8	Avian	EPI_ISL_262059	EPI_ISL_262059	EPI_ISL_262059	EPI_ISL_262059	EPI_ISL_262059	EPI_ISL_262059	EPI_ISL_262059	EPI_ISL_262059
A/Egypt/N04915/2014	H5N1	Human	EPI_ISL_262572	EPI_ISL_262572	EPI_ISL_262572	EPI_ISL_262572	EPI_ISL_262572	EPI_ISL_262572	EPI_ISL_262572	EPI_ISL_262572
A/duck/France/06964/2006	H5N3	Avian	EPI_ISL_26258	EPI_ISL_26258	EPI_ISL_26258	EPI_ISL_26258	EPI_ISL_26258	EPI_ISL_26258	EPI_ISL_26258	EPI_ISL_26258
A/duck/France/06436/2006	H5N3	Avian	EPI_ISL_26264	EPI_ISL_26264	EPI_ISL_26264	EPI_ISL_26264	EPI_ISL_26264	EPI_ISL_26264	EPI_ISL_26264	EPI_ISL_26264
A/chicken/Belgium/150VB/1999	H5N2	Avian	EPI_ISL_26340	EPI_ISL_26340	EPI_ISL_26340	EPI_ISL_26340	EPI_ISL_26340	EPI_ISL_26340	EPI_ISL_26340	EPI_ISL_26340
A/swine/Guangdong/G3/2015	H5N6	Mammal	EPI_ISL_266596	EPI_ISL_266596	EPI_ISL_266596	EPI_ISL_266596	EPI_ISL_266596	EPI_ISL_266596	EPI_ISL_266596	EPI_ISL_266596
A/enviroment/Guangdong/F3/2015	H5N6	Environment	EPI_ISL_266600	EPI_ISL_266600	EPI_ISL_266600	EPI_ISL_266600	EPI_ISL_266600	EPI_ISL_266600	EPI_ISL_266600	EPI_ISL_266600
A/enviroment/Guangdong/F4/2016	H5N6	Environment	EPI_ISL_266819	EPI_ISL_266819	EPI_ISL_266819	EPI_ISL_266819	EPI_ISL_266819	EPI_ISL_266819	EPI_ISL_266819	EPI_ISL_266819
A/Bk_swan/NL-Den_Oever/16013973-002/2016	H5N8	Avian	EPI_ISL_268618	EPI_ISL_268618	EPI_ISL_268618	EPI_ISL_268618	EPI_ISL_268618	EPI_ISL_268618	EPI_ISL_268618	EPI_ISL_268618
A/Bl_H_gull/NL-Slootdorp/16014102-002/2016	H5N8	Avian	EPI_ISL_268619	EPI_ISL_268619	EPI_ISL_268619	EPI_ISL_268619	EPI_ISL_268619	EPI_ISL_268619	EPI_ISL_268619	EPI_ISL_268619
A/Buzzard/NL-Durgerdam/16015100-004/2016	H5N8	Avian	EPI_ISL_268620	EPI_ISL_268620	EPI_ISL_268620	EPI_ISL_268620	EPI_ISL_268620	EPI_ISL_268620	EPI_ISL_268620	EPI_ISL_268620
A/C_Gull/NL-Slootdorp/16014102-003/2016	H5N8	Avian	EPI_ISL_268621	EPI_ISL_268621	EPI_ISL_268621	EPI_ISL_268621	EPI_ISL_268621	EPI_ISL_268621	EPI_ISL_268621	EPI_ISL_268621
A/Ch/NL-Abbega/X16015736/2016	H5N8	Avian	EPI_ISL_268622	EPI_ISL_268622	EPI_ISL_268622	EPI_ISL_268622	EPI_ISL_268622	EPI_ISL_268622	EPI_ISL_268622	EPI_ISL_268622
A/Ch/NL-Boven_Leeuwen/16016151-006-010/2016	H5N8	Avian	EPI_ISL_268623	EPI_ISL_268623	EPI_ISL_268623	EPI_ISL_268623	EPI_ISL_268623	EPI_ISL_268623	EPI_ISL_268623	EPI_ISL_268623
A/Ch/NL-Den_Oever/16014231-001/2016	H5N8	Avian	EPI_ISL_268624	EPI_ISL_268624	EPI_ISL_268624	EPI_ISL_268624	EPI_ISL_268624	EPI_ISL_268624	EPI_ISL_268624	EPI_ISL_268624
A/Ch/NL-Hiaure/16016112-001-005/2016	H5N8	Avian	EPI_ISL_268625	EPI_ISL_268625	EPI_ISL_268625	EPI_ISL_268625	EPI_ISL_268625	EPI_ISL_268625	EPI_ISL_268625	EPI_ISL_268625
A/Ch/NL-Rhenen/16016141-006/2016	H5N8	Avian	EPI_ISL_268626	EPI_ISL_268626	EPI_ISL_268626	EPI_ISL_268626	EPI_ISL_268626	EPI_ISL_268626	EPI_ISL_268626	EPI_ISL_268626
A/Ch/NL-Zoeterwoude/16016484-021-025/2016	H5N8	Avian	EPI_ISL_268627	EPI_ISL_268627	EPI_ISL_268627	EPI_ISL_268627	EPI_ISL_268627	EPI_ISL_268627	EPI_ISL_268627	EPI_ISL_268627
A/Crow/NL-Oostwoud/16015372-004/2016	H5N8	Avian	EPI_ISL_268628	EPI_ISL_268628	EPI_ISL_268628	EPI_ISL_268628	EPI_ISL_268628	EPI_ISL_268628	EPI_ISL_268628	EPI_ISL_268628
A/Dk/NL-Biddinghuizen/16014829-011-015/2016	H5N8	Avian	EPI_ISL_268629	EPI_ISL_268629	EPI_ISL_268629	EPI_ISL_268629	EPI_ISL_268629	EPI_ISL_268629	EPI_ISL_268629	EPI_ISL_268629
A/Dk/NL-Biddinghuizen/16015083-016-020/2016	H5N8	Avian	EPI_ISL_268630	EPI_ISL_268630	EPI_ISL_268630	EPI_ISL_268630	EPI_ISL_268630	EPI_ISL_268630	EPI_ISL_268630	EPI_ISL_268630
A/Dk/NL-Biddinghuizen/16015145-021-025/2016	H5N8	Avian	EPI_ISL_268631	EPI_ISL_268631	EPI_ISL_268631	EPI_ISL_268631	EPI_ISL_268631	EPI_ISL_268631	EPI_ISL_268631	EPI_ISL_268631
A/Dk/NL-Kamperveen/16016104-001-005/2016	H5N8	Avian	EPI_ISL_268632	EPI_ISL_268632	EPI_ISL_268632	EPI_ISL_268632	EPI_ISL_268632	EPI_ISL_268632	EPI_ISL_268632	EPI_ISL_268632
A/Dk/NL-Rotterdam/16014008-001-005/2016	H5N8	Avian	EPI_ISL_268633	EPI_ISL_268633	EPI_ISL_268633	EPI_ISL_268633	EPI_ISL_268633	EPI_ISL_268633	EPI_ISL_268633	EPI_ISL_268633
A/Dk/NL-Stolwijk/16016291-016-020/2016	H5N8	Avian	EPI_ISL_268634	EPI_ISL_268634	EPI_ISL_268634	EPI_ISL_268634	EPI_ISL_268634	EPI_ISL_268634	EPI_ISL_268634	EPI_ISL_268634
A/Eur_Wig/NL-Akkrum/16015817-003/2016	H5N8	Avian	EPI_ISL_268635	EPI_ISL_268635	EPI_ISL_268635	EPI_ISL_268635	EPI_ISL_268635	EPI_ISL_268635	EPI_ISL_268635	EPI_ISL_268635
A/Eur_Wig/NL-De_Waal_(Texel)/16014891-003/2016	H5N8	Avian	EPI_ISL_268636	EPI_ISL_268636	EPI_ISL_268636	EPI_ISL_268636	EPI_ISL_268636	EPI_ISL_268636	EPI_ISL_268636	EPI_ISL_268636
A/Eur_Wig/NL-De_Waal_(Texel)/16014891-004/2016	H5N8	Avian	EPI_ISL_268637	EPI_ISL_268637	EPI_ISL_268637	EPI_ISL_268637	EPI_ISL_268637	EPI_ISL_268637	EPI_ISL_268637	EPI_ISL_268637
A/Eur_Wig/NL-Drieborg_(Dollard)/16015513-001/2016	H5N8	Avian	EPI_ISL_268638	EPI_ISL_268638	EPI_ISL_268638	EPI_ISL_268638	EPI_ISL_268638	EPI_ISL_268638	EPI_ISL_268638	EPI_ISL_268638
A/Eur_Wig/NL-Enumatil-Groningen/16015704-001/2016	H5N8	Avian	EPI_ISL_268639	EPI_ISL_268639	EPI_ISL_268639	EPI_ISL_268639	EPI_ISL_268639	EPI_ISL_268639	EPI_ISL_268639	EPI_ISL_268639
A/Eur_Wig/NL-Ferwert/16015273-002/2016	H5N8	Avian	EPI_ISL_268640	EPI_ISL_268640	EPI_ISL_268640	EPI_ISL_268640	EPI_ISL_268640	EPI_ISL_268640	EPI_ISL_268640	EPI_ISL_268640
A/Eur_Wig/NL-Gouda/16015824-001/2016	H5N8	Avian	EPI_ISL_268641	EPI_ISL_268641	EPI_ISL_268641	EPI_ISL_268641	EPI_ISL_268641	EPI_ISL_268641	EPI_ISL_268641	EPI_ISL_268641
A/Eur_Wig/NL-Greonterp/16015653-001/2016	H5N8	Avian	EPI_ISL_268642	EPI_ISL_268642	EPI_ISL_268642	EPI_ISL_268642	EPI_ISL_268642	EPI_ISL_268642	EPI_ISL_268642	EPI_ISL_268642
A/Eur_Wig/NL-Groningen/16015376-003/2016	H5N8	Avian	EPI_ISL_268643	EPI_ISL_268643	EPI_ISL_268643	EPI_ISL_268643	EPI_ISL_268643	EPI_ISL_268643	EPI_ISL_268643	EPI_ISL_268643
A/Eur_Wig/NL-Leeuwarden/16015699-002/2016	H5N8	Avian	EPI_ISL_268644	EPI_ISL_268644	EPI_ISL_268644	EPI_ISL_268644	EPI_ISL_268644	EPI_ISL_268644	EPI_ISL_268644	EPI_ISL_268644
A/Eur_Wig/NL-Leidschendam/16015697-007/2016	H5N8	Avian	EPI_ISL_268645	EPI_ISL_268645	EPI_ISL_268645	EPI_ISL_268645	EPI_ISL_268645	EPI_ISL_268645	EPI_ISL_268645	EPI_ISL_268645
A/Eur_Wig/NL-Reeuwijk/16015903-003/2016	H5N8	Avian	EPI_ISL_268646	EPI_ISL_268646	EPI_ISL_268646	EPI_ISL_268646	EPI_ISL_268646	EPI_ISL_268646	EPI_ISL_268646	EPI_ISL_268646
A/Eur_Wig/NL-Terschelling/16015692-010/2016	H5N8	Avian	EPI_ISL_268647	EPI_ISL_268647	EPI_ISL_268647	EPI_ISL_268647	EPI_ISL_268647	EPI_ISL_268647	EPI_ISL_268647	EPI_ISL_268647
A/Eur_Wig/NL-Vianen/16015917-006/2016	H5N8	Avian	EPI_ISL_268648	EPI_ISL_268648	EPI_ISL_268648	EPI_ISL_268648	EPI_ISL_268648	EPI_ISL_268648	EPI_ISL_268648	EPI_ISL_268648
A/Eur_Wig/NL-Walterswald/16015923-003/2016	H5N8	Avian	EPI_ISL_268649	EPI_ISL_268649	EPI_ISL_268649	EPI_ISL_268649	EPI_ISL_268649	EPI_ISL_268649	EPI_ISL_268649	EPI_ISL_268649
A/Eur_Wig/NL-West_Graftdijk/16015746-003/2016	H5N8	Avian	EPI_ISL_268650	EPI_ISL_268650	EPI_ISL_268650	EPI_ISL_268650	EPI_ISL_268650	EPI_ISL_268650	EPI_ISL_268650	EPI_ISL_268650
A/Eur_Wig/NL-Wormer/16016143-002/2016	H5N8	Avian	EPI_ISL_268651	EPI_ISL_268651	EPI_ISL_268651	EPI_ISL_268651	EPI_ISL_268651	EPI_ISL_268651	EPI_ISL_268651	EPI_ISL_268651
A/Eur_Wig/NL-Zoeterwoude/16015702-010/2016	H5N8	Avian	EPI_ISL_268652	EPI_ISL_268652	EPI_ISL_268652	EPI_ISL_268652	EPI_ISL_268652	EPI_ISL_268652	EPI_ISL_268652	EPI_ISL_268652
A/Eur_Wig/NL-Zwolle/16015820-002/2016	H5N8	Avian	EPI_ISL_268653	EPI_ISL_268653	EPI_ISL_268653	EPI_ISL_268653	EPI_ISL_268653	EPI_ISL_268653	EPI_ISL_268653	EPI_ISL_268653
A/G_c_grebe/NL-Monnickendam/16013865-009-010/2016	H5N8	Avian	EPI_ISL_268654	EPI_ISL_268654	EPI_ISL_268654	EPI_ISL_268654	EPI_ISL_268654	EPI_ISL_268654	EPI_ISL_268654	EPI_ISL_268654
A/Go/NL-Roggebotsluis/16014462-010/2016	H5N8	Avian	EPI_ISL_268655	EPI_ISL_268655	EPI_ISL_268655	EPI_ISL_268655	EPI_ISL_268655	EPI_ISL_268655	EPI_ISL_268655	EPI_ISL_268655
A/Gr_bk_bd_gull/NL-Slootdorp/16014102-005/2016	H5N8	Avian	EPI_ISL_268656	EPI_ISL_268656	EPI_ISL_268656	EPI_ISL_268656	EPI_ISL_268656	EPI_ISL_268656	EPI_ISL_268656	EPI_ISL_268656
A/Grey_Go/NL-Groot-Ammers/16015901-012/2016	H5N8	Avian	EPI_ISL_268657	EPI_ISL_268657	EPI_ISL_268657	EPI_ISL_268657	EPI_ISL_268657	EPI_ISL_268657	EPI_ISL_268657	EPI_ISL_268657
A/Gull/NL-Marker_Wadden/16014466-020/2016	H5N8	Avian	EPI_ISL_268658	EPI_ISL_268658	EPI_ISL_268658	EPI_ISL_268658	EPI_ISL_268658	EPI_ISL_268658	EPI_ISL_268658	EPI_ISL_268658
A/Gull1/NL-Marker_Wadden/16014466-011/2016	H5N8	Avian	EPI_ISL_268659	EPI_ISL_268659	EPI_ISL_268659	EPI_ISL_268659	EPI_ISL_268659	EPI_ISL_268659	EPI_ISL_268659	EPI_ISL_268659
A/Gull10/NL-Marker_Wadden/16014466-014/2016	H5N8	Avian	EPI_ISL_268660	EPI_ISL_268660	EPI_ISL_268660	EPI_ISL_268660	EPI_ISL_268660	EPI_ISL_268660	EPI_ISL_268660	EPI_ISL_268660
A/L-bl-ba-gull/NL-Sovon/16014324-014/2016	H5N8	Avian	EPI_ISL_268661	EPI_ISL_268661	EPI_ISL_268661	EPI_ISL_268661	EPI_ISL_268661	EPI_ISL_268661	EPI_ISL_268661	EPI_ISL_268661
A/M_Swan/NL-Roggebotsluis/16014462-019/2016	H5N8	Avian	EPI_ISL_268662	EPI_ISL_268662	EPI_ISL_268662	EPI_ISL_268662	EPI_ISL_268662	EPI_ISL_268662	EPI_ISL_268662	EPI_ISL_268662
A/Magpie/NL-Volendam/16014331-002/2016	H5N8	Avian	EPI_ISL_268663	EPI_ISL_268663	EPI_ISL_268663	EPI_ISL_268663	EPI_ISL_268663	EPI_ISL_268663	EPI_ISL_268663	EPI_ISL_268663
A/Mal/NL-IJsselmuiden/16015448-002/2016	H5N8	Avian	EPI_ISL_268664	EPI_ISL_268664	EPI_ISL_268664	EPI_ISL_268664	EPI_ISL_268664	EPI_ISL_268664	EPI_ISL_268664	EPI_ISL_268664
A/Mal/NL-Mastenbroek/16015378-002/2016	H5N8	Avian	EPI_ISL_268665	EPI_ISL_268665	EPI_ISL_268665	EPI_ISL_268665	EPI_ISL_268665	EPI_ISL_268665	EPI_ISL_268665	EPI_ISL_268665
A/P_falcon/NL-Vrouwenpolder_(Zeeland)/16015510-001/2016	H5N8	Avian	EPI_ISL_268666	EPI_ISL_268666	EPI_ISL_268666	EPI_ISL_268666	EPI_ISL_268666	EPI_ISL_268666	EPI_ISL_268666	EPI_ISL_268666
A/Sea_eagle/NL-Assen/16015398-002/2016	H5N8	Avian	EPI_ISL_268667	EPI_ISL_268667	EPI_ISL_268667	EPI_ISL_268667	EPI_ISL_268667	EPI_ISL_268667	EPI_ISL_268667	EPI_ISL_268667
A/T_Dk/NL-Almeerder_Zand/16014341-003/2016	H5N8	Avian	EPI_ISL_268668	EPI_ISL_268668	EPI_ISL_268668	EPI_ISL_268668	EPI_ISL_268668	EPI_ISL_268668	EPI_ISL_268668	EPI_ISL_268668
A/T_Dk/NL-Monnickendam/16013865-006-008/2016	H5N8	Avian	EPI_ISL_268669	EPI_ISL_268669	EPI_ISL_268669	EPI_ISL_268669	EPI_ISL_268669	EPI_ISL_268669	EPI_ISL_268669	EPI_ISL_268669
A/T_Dk/NL-Roggebotsluis/16014462-015/2016	H5N8	Avian	EPI_ISL_268670	EPI_ISL_268670	EPI_ISL_268670	EPI_ISL_268670	EPI_ISL_268670	EPI_ISL_268670	EPI_ISL_268670	EPI_ISL_268670
A/T_Dk/NL-Rotterdam/16014155-001/2016	H5N8	Avian	EPI_ISL_268671	EPI_ISL_268671	EPI_ISL_268671	EPI_ISL_268671	EPI_ISL_268671	EPI_ISL_268671	EPI_ISL_268671	EPI_ISL_268671
A/T_Dk/NL-Werkendam/16014159-002/2016	H5N8	Avian	EPI_ISL_268672	EPI_ISL_268672	EPI_ISL_268672	EPI_ISL_268672	EPI_ISL_268672	EPI_ISL_268672	EPI_ISL_268672	EPI_ISL_268672
A/T_Dk/NL-Werkendam/16014159-003/2016	H5N8	Avian	EPI_ISL_268673	EPI_ISL_268673	EPI_ISL_268673	EPI_ISL_268673	EPI_ISL_268673	EPI_ISL_268673	EPI_ISL_268673	EPI_ISL_268673
A/T_Dk/NL-Zeewolde/16013976-001/2016	H5N8	Avian	EPI_ISL_268674	EPI_ISL_268674	EPI_ISL_268674	EPI_ISL_268674	EPI_ISL_268674	EPI_ISL_268674	EPI_ISL_268674	EPI_ISL_268674
A/T_Dk/NL-Zeewolde/16013976-001-003/2016	H5N8	Avian	EPI_ISL_268675	EPI_ISL_268675	EPI_ISL_268675	EPI_ISL_268675	EPI_ISL_268675	EPI_ISL_268675	EPI_ISL_268675	EPI_ISL_268675
A/T_Dk/NL-Zeewolde/16013976-004/2016	H5N8	Avian	EPI_ISL_268676	EPI_ISL_268676	EPI_ISL_268676	EPI_ISL_268676	EPI_ISL_268676	EPI_ISL_268676	EPI_ISL_268676	EPI_ISL_268676
A/T_Dk/NL-Zeewolde/16013976-004-006/2016	H5N8	Avian	EPI_ISL_268677	EPI_ISL_268677	EPI_ISL_268677	EPI_ISL_268677	EPI_ISL_268677	EPI_ISL_268677	EPI_ISL_268677	EPI_ISL_268677
A/T_Dk/NL-Zeewolde/16013976-005/2016	H5N8	Avian	EPI_ISL_268678	EPI_ISL_268678	EPI_ISL_268678	EPI_ISL_268678	EPI_ISL_268678	EPI_ISL_268678	EPI_ISL_268678	EPI_ISL_268678
A/T_Dk/NL-Zeewolde/16013976-006/2016	H5N8	Avian	EPI_ISL_268679	EPI_ISL_268679	EPI_ISL_268679	EPI_ISL_268679	EPI_ISL_268679	EPI_ISL_268679	EPI_ISL_268679	EPI_ISL_268679
A/T_Dk/NL-Zuidoost_Beemster/16014148-002/2016	H5N8	Avian	EPI_ISL_268680	EPI_ISL_268680	EPI_ISL_268680	EPI_ISL_268680	EPI_ISL_268680	EPI_ISL_268680	EPI_ISL_268680	EPI_ISL_268680
A/T_Dk/NL-Zuidoost_Beemster/16014148-009/2016	H5N8	Avian	EPI_ISL_268681	EPI_ISL_268681	EPI_ISL_268681	EPI_ISL_268681	EPI_ISL_268681	EPI_ISL_268681	EPI_ISL_268681	EPI_ISL_268681
A/Teal/NL-Ferwert/16015273-013/2016	H5N8	Avian	EPI_ISL_268682	EPI_ISL_268682	EPI_ISL_268682	EPI_ISL_268682	EPI_ISL_268682	EPI_ISL_268682	EPI_ISL_268682	EPI_ISL_268682
A/goose/Czech_Republic/136-17_1/2017_(H5N8)	H5N8	Avian	EPI_ISL_268930	EPI_ISL_268930	EPI_ISL_268930	EPI_ISL_268930	EPI_ISL_268930	EPI_ISL_268930	EPI_ISL_268930	EPI_ISL_268930
A/mute_swan/Czech_Republic/1058-17/2017_(H5N8)	H5N8	Avian	EPI_ISL_268940	EPI_ISL_268940	EPI_ISL_268940	EPI_ISL_268940	EPI_ISL_268940	EPI_ISL_268940	EPI_ISL_268940	EPI_ISL_268940
A/mute_swan/Czech_Republic/1060-17/2017_(H5N8)	H5N8	Avian	EPI_ISL_268941	EPI_ISL_268941	EPI_ISL_268941	EPI_ISL_268941	EPI_ISL_268941	EPI_ISL_268941	EPI_ISL_268941	EPI_ISL_268941
A/mallard/Czech_Republic/1219-17_1/2017_(H5N8)	H5N8	Avian	EPI_ISL_268947	EPI_ISL_268947	EPI_ISL_268947	EPI_ISL_268947	EPI_ISL_268947	EPI_ISL_268947	EPI_ISL_268947	EPI_ISL_268947
A/Goose/Hungary/17261/2017	H5N8	Avian	EPI_ISL_271704	EPI_ISL_271704	EPI_ISL_271704	EPI_ISL_271704	EPI_ISL_271704	EPI_ISL_271704	EPI_ISL_271704	EPI_ISL_271704
A/Goose/Hungary/15729/2017	H5N8	Avian	EPI_ISL_271705	EPI_ISL_271705	EPI_ISL_271705	EPI_ISL_271705	EPI_ISL_271705	EPI_ISL_271705	EPI_ISL_271705	EPI_ISL_271705
A/Goose/Hungary/17051/2017	H5N8	Avian	EPI_ISL_271706	EPI_ISL_271706	EPI_ISL_271706	EPI_ISL_271706	EPI_ISL_271706	EPI_ISL_271706	EPI_ISL_271706	EPI_ISL_271706
A/Goose/Hungary/17580/2017	H5N8	Avian	EPI_ISL_271707	EPI_ISL_271707	EPI_ISL_271707	EPI_ISL_271707	EPI_ISL_271707	EPI_ISL_271707	EPI_ISL_271707	EPI_ISL_271707
A/Goose/Hungary/17985/2017	H5N8	Avian	EPI_ISL_271708	EPI_ISL_271708	EPI_ISL_271708	EPI_ISL_271708	EPI_ISL_271708	EPI_ISL_271708	EPI_ISL_271708	EPI_ISL_271708
A/Goose/Hungary/59763/2016	H5N8	Avian	EPI_ISL_271709	EPI_ISL_271709	EPI_ISL_271709	EPI_ISL_271709	EPI_ISL_271709	EPI_ISL_271709	EPI_ISL_271709	EPI_ISL_271709
A/Mulard_duck/Hungary/60369/2016	H5N8	Avian	EPI_ISL_271710	EPI_ISL_271710	EPI_ISL_271710	EPI_ISL_271710	EPI_ISL_271710	EPI_ISL_271710	EPI_ISL_271710	EPI_ISL_271710
A/Mulard_duck/Hungary/62902/2016	H5N8	Avian	EPI_ISL_271711	EPI_ISL_271711	EPI_ISL_271711	EPI_ISL_271711	EPI_ISL_271711	EPI_ISL_271711	EPI_ISL_271711	EPI_ISL_271711
A/Goose/Hungary/63743/2016	H5N8	Avian	EPI_ISL_271712	EPI_ISL_271712	EPI_ISL_271712	EPI_ISL_271712	EPI_ISL_271712	EPI_ISL_271712	EPI_ISL_271712	EPI_ISL_271712
A/Goose/Hungary/64909/2016	H5N8	Avian	EPI_ISL_271713	EPI_ISL_271713	EPI_ISL_271713	EPI_ISL_271713	EPI_ISL_271713	EPI_ISL_271713	EPI_ISL_271713	EPI_ISL_271713
A/Mulard_duck/Hungary/59163/2016	H5N8	Avian	EPI_ISL_271714	EPI_ISL_271714	EPI_ISL_271714	EPI_ISL_271714	EPI_ISL_271714	EPI_ISL_271714	EPI_ISL_271714	EPI_ISL_271714
A/chicken/Italy/17VIR3078/2017	H5N8	Avian	EPI_ISL_273846	EPI_ISL_273846	EPI_ISL_273846	EPI_ISL_273846	EPI_ISL_273846	EPI_ISL_273846	EPI_ISL_273846	EPI_ISL_273846
A/turkey/Italy/17VIR5878-3/2017	H5N8	Avian	EPI_ISL_273847	EPI_ISL_273847	EPI_ISL_273847	EPI_ISL_273847	EPI_ISL_273847	EPI_ISL_273847	EPI_ISL_273847	EPI_ISL_273847
A/mute_swan/Kaliningrad/132/2017	H5N8	Avian	EPI_ISL_274858	EPI_ISL_274858	EPI_ISL_274858	EPI_ISL_274858	EPI_ISL_274858	EPI_ISL_274858	EPI_ISL_274858	EPI_ISL_274858
A/chicken/Shchyolkovo/47/2017	H5N8	Avian	EPI_ISL_275283	EPI_ISL_275283	EPI_ISL_275283	EPI_ISL_275283	EPI_ISL_275283	EPI_ISL_275283	EPI_ISL_275283	EPI_ISL_275283
A/chicken/Rostov/44/2017	H5N8	Avian	EPI_ISL_275287	EPI_ISL_275287	EPI_ISL_275287	EPI_ISL_275287	EPI_ISL_275287	EPI_ISL_275287	EPI_ISL_275287	EPI_ISL_275287
A/chicken/Tatarstan/88/2017	H5N8	Avian	EPI_ISL_275288	EPI_ISL_275288	EPI_ISL_275288	EPI_ISL_275288	EPI_ISL_275288	EPI_ISL_275288	EPI_ISL_275288	EPI_ISL_275288
A/chicken/Wuxi/7157/2015	H5N6	Avian	EPI_ISL_277040	EPI_ISL_277040	EPI_ISL_277040	EPI_ISL_277040	EPI_ISL_277040	EPI_ISL_277040	EPI_ISL_277040	EPI_ISL_277040
A/duck/Wuxi/7249/2015	H5N6	Avian	EPI_ISL_277041	EPI_ISL_277041	EPI_ISL_277041	EPI_ISL_277041	EPI_ISL_277041	EPI_ISL_277041	EPI_ISL_277041	EPI_ISL_277041
A/chicken/Wuxi/7765/2016	H5N6	Avian	EPI_ISL_277042	EPI_ISL_277042	EPI_ISL_277042	EPI_ISL_277042	EPI_ISL_277042	EPI_ISL_277042	EPI_ISL_277042	EPI_ISL_277042
A/Duck/Zhanjiang/15577/2015	H5N6	Avian	EPI_ISL_278025	EPI_ISL_278025	EPI_ISL_278025	EPI_ISL_278025	EPI_ISL_278025	EPI_ISL_278025	EPI_ISL_278025	EPI_ISL_278025
A/Chicken/Huizhou/16274/2016(H5N6)	H5N6	Avian	EPI_ISL_278026	EPI_ISL_278026	EPI_ISL_278026	EPI_ISL_278026	EPI_ISL_278026	EPI_ISL_278026	EPI_ISL_278026	EPI_ISL_278026
A/Goose/Qingyuan/16875/2016	H5N6	Avian	EPI_ISL_278027	EPI_ISL_278027	EPI_ISL_278027	EPI_ISL_278027	EPI_ISL_278027	EPI_ISL_278027	EPI_ISL_278027	EPI_ISL_278027
A/Quail/Zhanjiang/16887/2016	H5N6	Avian	EPI_ISL_278031	EPI_ISL_278031	EPI_ISL_278031	EPI_ISL_278031	EPI_ISL_278031	EPI_ISL_278031	EPI_ISL_278031	EPI_ISL_278031
A/turkey/Czech_Republic/38-17_1/2017_(H5N8)	H5N8	Avian	EPI_ISL_282133	EPI_ISL_282133	EPI_ISL_282133	EPI_ISL_282133	EPI_ISL_282133	EPI_ISL_282133	EPI_ISL_282133	EPI_ISL_282133
A/swan/Italy/17VIR7064-1/2017	H5N8	Avian	EPI_ISL_282141	EPI_ISL_282141	EPI_ISL_282141	EPI_ISL_282141	EPI_ISL_282141	EPI_ISL_282141	EPI_ISL_282141	EPI_ISL_282141
A/goose/Italy/17VIR6358-3/2017	H5N8	Avian	EPI_ISL_282143	EPI_ISL_282143	EPI_ISL_282143	EPI_ISL_282143	EPI_ISL_282143	EPI_ISL_282143	EPI_ISL_282143	EPI_ISL_282143
A/chicken/Czech_Republic/988-17/2017_(H5N8)	H5N8	Avian	EPI_ISL_283129	EPI_ISL_283129	EPI_ISL_283129	EPI_ISL_283129	EPI_ISL_283129	EPI_ISL_283129	EPI_ISL_283129	EPI_ISL_283129
A/T_Dk/NL-Werkendam/16014159-001/2016	H5N5	Avian	EPI_ISL_287564	EPI_ISL_287564	EPI_ISL_287564	EPI_ISL_287564	EPI_ISL_287564	EPI_ISL_287564	EPI_ISL_287564	EPI_ISL_287564
_A/M_Swan/NL-Groningen/16015826-001/2016	H5N5	Avian	EPI_ISL_287565	EPI_ISL_287565	EPI_ISL_287565	EPI_ISL_287565	EPI_ISL_287565	EPI_ISL_287565	EPI_ISL_287565	EPI_ISL_287565
A/spoonbill/Taiwan/DB645/2017	H5N6	Avian	EPI_ISL_287800	EPI_ISL_287800	EPI_ISL_287800	EPI_ISL_287800	EPI_ISL_287800	EPI_ISL_287800	EPI_ISL_287800	EPI_ISL_287800
A/chicken/Vietnam/NCVD-016/2008	H5N1	Avian	EPI_ISL_28830	EPI_ISL_28830	EPI_ISL_28830	EPI_ISL_28830	EPI_ISL_28830	EPI_ISL_28830	EPI_ISL_28830	EPI_ISL_28830
A/chicken/Greece/39_2017/2017	H5N6	Avian	EPI_ISL_288362	EPI_ISL_288362	EPI_ISL_288362	EPI_ISL_288362	EPI_ISL_288362	EPI_ISL_288362	EPI_ISL_288362	EPI_ISL_288362
A/chicken/Greece/39_2017a/2017	H5N6	Avian	EPI_ISL_288363	EPI_ISL_288363	EPI_ISL_288363	EPI_ISL_288363	EPI_ISL_288363	EPI_ISL_288363	EPI_ISL_288363	EPI_ISL_288363
A/chicken/Greece/39_2017b/2017	H5N6	Avian	EPI_ISL_288364	EPI_ISL_288364	EPI_ISL_288364	EPI_ISL_288364	EPI_ISL_288364	EPI_ISL_288364	EPI_ISL_288364	EPI_ISL_288364
_A/Great_Black-backed_Gull/Netherlands/1/2017_	H5N6	Avian	EPI_ISL_289713	EPI_ISL_289713	EPI_ISL_289713	EPI_ISL_289713	EPI_ISL_289713	EPI_ISL_289713	EPI_ISL_289713	EPI_ISL_289713
A/Great_Black-backed_Gull/Netherlands/2/2017	H5N6	Avian	EPI_ISL_289714	EPI_ISL_289714	EPI_ISL_289714	EPI_ISL_289714	EPI_ISL_289714	EPI_ISL_289714	EPI_ISL_289714	EPI_ISL_289714
A/ostrich/Denmark/96-72420/1996	H5N2	Avian	EPI_ISL_29260	EPI_ISL_29260	EPI_ISL_29260	EPI_ISL_29260	EPI_ISL_29260	EPI_ISL_29260	EPI_ISL_29260	EPI_ISL_29260
A/duck/Germany/R854/2008	H5N1	Avian	EPI_ISL_32413	EPI_ISL_32413	EPI_ISL_32413	EPI_ISL_32413	EPI_ISL_32413	EPI_ISL_32413	EPI_ISL_32413	EPI_ISL_32413
A/chicken/Krasnodar/776/2007	H5N1	Avian	EPI_ISL_60001	EPI_ISL_60001	EPI_ISL_60001	EPI_ISL_60001	EPI_ISL_60001	EPI_ISL_60001	EPI_ISL_60001	EPI_ISL_60001
A/chicken/Volgograd/236/06	H5N1	Avian	EPI_ISL_60002	EPI_ISL_60002	EPI_ISL_60002	EPI_ISL_60002	EPI_ISL_60002	EPI_ISL_60002	EPI_ISL_60002	EPI_ISL_60002
A/chicken/Rostov/864/07	H5N1	Avian	EPI_ISL_60012	EPI_ISL_60012	EPI_ISL_60012	EPI_ISL_60012	EPI_ISL_60012	EPI_ISL_60012	EPI_ISL_60012	EPI_ISL_60012
A/chicken/Krasnodar/199/06	H5N1	Avian	EPI_ISL_60013	EPI_ISL_60013	EPI_ISL_60013	EPI_ISL_60013	EPI_ISL_60013	EPI_ISL_60013	EPI_ISL_60013	EPI_ISL_60013
A/chicken/Adygea/203/06	H5N1	Avian	EPI_ISL_60018	EPI_ISL_60018	EPI_ISL_60018	EPI_ISL_60018	EPI_ISL_60018	EPI_ISL_60018	EPI_ISL_60018	EPI_ISL_60018
A/buzzard/Denmark/6370/2006	H5N1	Avian	EPI_ISL_69720	EPI_ISL_69720	EPI_ISL_69720	EPI_ISL_69720	EPI_ISL_69720	EPI_ISL_69720	EPI_ISL_69720	EPI_ISL_69720
A/great_crested_grebe/Denmark/7498/2006	H5N1	Avian	EPI_ISL_69721	EPI_ISL_69721	EPI_ISL_69721	EPI_ISL_69721	EPI_ISL_69721	EPI_ISL_69721	EPI_ISL_69721	EPI_ISL_69721
A/whooper_swan/Denmark/7275/2006	H5N1	Avian	EPI_ISL_69722	EPI_ISL_69722	EPI_ISL_69722	EPI_ISL_69722	EPI_ISL_69722	EPI_ISL_69722	EPI_ISL_69722	EPI_ISL_69722
A/peacock/Denmark/60295/2006	H5N1	Avian	EPI_ISL_69723	EPI_ISL_69723	EPI_ISL_69723	EPI_ISL_69723	EPI_ISL_69723	EPI_ISL_69723	EPI_ISL_69723	EPI_ISL_69723
A/tufted_duck/Denmark/6540/2006	H5N1	Avian	EPI_ISL_69724	EPI_ISL_69724	EPI_ISL_69724	EPI_ISL_69724	EPI_ISL_69724	EPI_ISL_69724	EPI_ISL_69724	EPI_ISL_69724
A/peregrine/Denmark/6632/2006	H5N1	Avian	EPI_ISL_69725	EPI_ISL_69725	EPI_ISL_69725	EPI_ISL_69725	EPI_ISL_69725	EPI_ISL_69725	EPI_ISL_69725	EPI_ISL_69725
A/tufted_duck/Denmark/6431/2006	H5N1	Avian	EPI_ISL_69730	EPI_ISL_69730	EPI_ISL_69730	EPI_ISL_69730	EPI_ISL_69730	EPI_ISL_69730	EPI_ISL_69730	EPI_ISL_69730
A/grey_lag_goose/Denmark/6692/2006	H5N1	Avian	EPI_ISL_69731	EPI_ISL_69731	EPI_ISL_69731	EPI_ISL_69731	EPI_ISL_69731	EPI_ISL_69731	EPI_ISL_69731	EPI_ISL_69731
A/duck/Vietnam/TG24/05	H5N1	Avian	EPI_ISL_70397	EPI_ISL_70397	EPI_ISL_70397	EPI_ISL_70397	EPI_ISL_70397	EPI_ISL_70397	EPI_ISL_70397	EPI_ISL_70397
A/goose/Germany/R3160/09	H5N2	Avian	EPI_ISL_70400	EPI_ISL_70400	EPI_ISL_70400	EPI_ISL_70400	EPI_ISL_70400	EPI_ISL_70400	EPI_ISL_70400	EPI_ISL_70400
A/wild_duck/Germany/R2892/09	H5N3	Avian	EPI_ISL_71224	EPI_ISL_71224	EPI_ISL_71224	EPI_ISL_71224	EPI_ISL_71224	EPI_ISL_71224	EPI_ISL_71224	EPI_ISL_71224
A/Zhejiang/1/2006	H5N1	Human	EPI_ISL_73294	EPI_ISL_73294	EPI_ISL_73294	EPI_ISL_73294	EPI_ISL_73294	EPI_ISL_73294	EPI_ISL_73294	EPI_ISL_73294
A/Sichuan/3/2006	H5N1	Human	EPI_ISL_73298	EPI_ISL_73298	EPI_ISL_73298	EPI_ISL_73298	EPI_ISL_73298	EPI_ISL_73298	EPI_ISL_73298	EPI_ISL_73298
A/Guangdong/2/2006	H5N1	Human	EPI_ISL_73299	EPI_ISL_73299	EPI_ISL_73299	EPI_ISL_73299	EPI_ISL_73299	EPI_ISL_73299	EPI_ISL_73299	EPI_ISL_73299
A/Anhui/1/2007	H5N1	Human	EPI_ISL_73302	EPI_ISL_73302	EPI_ISL_73302	EPI_ISL_73302	EPI_ISL_73302	EPI_ISL_73302	EPI_ISL_73302	EPI_ISL_73302
A/Hunan/1/2008	H5N1	Human	EPI_ISL_73303	EPI_ISL_73303	EPI_ISL_73303	EPI_ISL_73303	EPI_ISL_73303	EPI_ISL_73303	EPI_ISL_73303	EPI_ISL_73303
A/Guangxi/1/2008	H5N1	Human	EPI_ISL_73305	EPI_ISL_73305	EPI_ISL_73305	EPI_ISL_73305	EPI_ISL_73305	EPI_ISL_73305	EPI_ISL_73305	EPI_ISL_73305
A/Guangdong/1/2008	H5N1	Human	EPI_ISL_73306	EPI_ISL_73306	EPI_ISL_73306	EPI_ISL_73306	EPI_ISL_73306	EPI_ISL_73306	EPI_ISL_73306	EPI_ISL_73306
A/Guangxi/1/2009	H5N1	Human	EPI_ISL_73308	EPI_ISL_73308	EPI_ISL_73308	EPI_ISL_73308	EPI_ISL_73308	EPI_ISL_73308	EPI_ISL_73308	EPI_ISL_73308
A/Guizhou/1/2009	H5N1	Human	EPI_ISL_73309	EPI_ISL_73309	EPI_ISL_73309	EPI_ISL_73309	EPI_ISL_73309	EPI_ISL_73309	EPI_ISL_73309	EPI_ISL_73309
A/Shandong/1/2009	H5N1	Human	EPI_ISL_73312	EPI_ISL_73312	EPI_ISL_73312	EPI_ISL_73312	EPI_ISL_73312	EPI_ISL_73312	EPI_ISL_73312	EPI_ISL_73312
A/Xinjiang/1/2009	H5N1	Human	EPI_ISL_73313	EPI_ISL_73313	EPI_ISL_73313	EPI_ISL_73313	EPI_ISL_73313	EPI_ISL_73313	EPI_ISL_73313	EPI_ISL_73313
A/Anhui/1/2006	H5N1	Human	EPI_ISL_73320	EPI_ISL_73320	EPI_ISL_73320	EPI_ISL_73320	EPI_ISL_73320	EPI_ISL_73320	EPI_ISL_73320	EPI_ISL_73320
A/Anas_platyrhynchos/Belgium/09-762-P1/2008	H5N1	Avian	EPI_ISL_74836	EPI_ISL_74836	EPI_ISL_74836	EPI_ISL_74836	EPI_ISL_74836	EPI_ISL_74836	EPI_ISL_74836	EPI_ISL_74836
A/Anas_platyrhynchos/09-884/2008	H5N3	Avian	EPI_ISL_74837	EPI_ISL_74837	EPI_ISL_74837	EPI_ISL_74837	EPI_ISL_74837	EPI_ISL_74837	EPI_ISL_74837	EPI_ISL_74837
A/Hubei/1/2010	H5N1	Human	EPI_ISL_76081	EPI_ISL_76081	EPI_ISL_76081	EPI_ISL_76081	EPI_ISL_76081	EPI_ISL_76081	EPI_ISL_76081	EPI_ISL_76081
A/Hunan/1/2006	H5N1	Human	EPI_ISL_79677	EPI_ISL_79677	EPI_ISL_79677	EPI_ISL_79677	EPI_ISL_79677	EPI_ISL_79677	EPI_ISL_79677	EPI_ISL_79677
A/Guangdong/1/2006	H5N1	Human	EPI_ISL_79678	EPI_ISL_79678	EPI_ISL_79678	EPI_ISL_79678	EPI_ISL_79678	EPI_ISL_79678	EPI_ISL_79678	EPI_ISL_79678
A/Shanghai/1/2006	H5N1	Human	EPI_ISL_79679	EPI_ISL_79679	EPI_ISL_79679	EPI_ISL_79679	EPI_ISL_79679	EPI_ISL_79679	EPI_ISL_79679	EPI_ISL_79679
A/Hubei/1/2006	H5N1	Human	EPI_ISL_79680	EPI_ISL_79680	EPI_ISL_79680	EPI_ISL_79680	EPI_ISL_79680	EPI_ISL_79680	EPI_ISL_79680	EPI_ISL_79680
A/Xinjiang/1/2006	H5N1	Human	EPI_ISL_79681	EPI_ISL_79681	EPI_ISL_79681	EPI_ISL_79681	EPI_ISL_79681	EPI_ISL_79681	EPI_ISL_79681	EPI_ISL_79681
A/Fujian/1/2007	H5N1	Human	EPI_ISL_79682	EPI_ISL_79682	EPI_ISL_79682	EPI_ISL_79682	EPI_ISL_79682	EPI_ISL_79682	EPI_ISL_79682	EPI_ISL_79682
A/Jiangsu/1/2007	H5N1	Human	EPI_ISL_79683	EPI_ISL_79683	EPI_ISL_79683	EPI_ISL_79683	EPI_ISL_79683	EPI_ISL_79683	EPI_ISL_79683	EPI_ISL_79683
A/Jiangsu/2/2007	H5N1	Human	EPI_ISL_79684	EPI_ISL_79684	EPI_ISL_79684	EPI_ISL_79684	EPI_ISL_79684	EPI_ISL_79684	EPI_ISL_79684	EPI_ISL_79684
A/Beijing/1/2009	H5N1	Human	EPI_ISL_79685	EPI_ISL_79685	EPI_ISL_79685	EPI_ISL_79685	EPI_ISL_79685	EPI_ISL_79685	EPI_ISL_79685	EPI_ISL_79685
A/Hunan/1/2009	H5N1	Human	EPI_ISL_79686	EPI_ISL_79686	EPI_ISL_79686	EPI_ISL_79686	EPI_ISL_79686	EPI_ISL_79686	EPI_ISL_79686	EPI_ISL_79686
A/Hunan/2/2009	H5N1	Human	EPI_ISL_79687	EPI_ISL_79687	EPI_ISL_79687	EPI_ISL_79687	EPI_ISL_79687	EPI_ISL_79687	EPI_ISL_79687	EPI_ISL_79687
A/water/Hebei/1/2009	H5N1	Environment	EPI_ISL_79689	EPI_ISL_79689	EPI_ISL_79689	EPI_ISL_79689	EPI_ISL_79689	EPI_ISL_79689	EPI_ISL_79689	EPI_ISL_79689
A/water/Hebei/2/2009	H5N1	Environment	EPI_ISL_79690	EPI_ISL_79690	EPI_ISL_79690	EPI_ISL_79690	EPI_ISL_79690	EPI_ISL_79690	EPI_ISL_79690	EPI_ISL_79690
A/water/Hebei/3/2009	H5N1	Environment	EPI_ISL_79691	EPI_ISL_79691	EPI_ISL_79691	EPI_ISL_79691	EPI_ISL_79691	EPI_ISL_79691	EPI_ISL_79691	EPI_ISL_79691
A/duck_feces/Hebei/5/2009	H5N1	Environment	EPI_ISL_79692	EPI_ISL_79692	EPI_ISL_79692	EPI_ISL_79692	EPI_ISL_79692	EPI_ISL_79692	EPI_ISL_79692	EPI_ISL_79692
A/environment/Guizhou/2/2009	H5N1	Environment	EPI_ISL_79693	EPI_ISL_79693	EPI_ISL_79693	EPI_ISL_79693	EPI_ISL_79693	EPI_ISL_79693	EPI_ISL_79693	EPI_ISL_79693
A/environment/Guizhou/4/2009	H5N1	Environment	EPI_ISL_79694	EPI_ISL_79694	EPI_ISL_79694	EPI_ISL_79694	EPI_ISL_79694	EPI_ISL_79694	EPI_ISL_79694	EPI_ISL_79694
A/environment/Guizhou/7/2009	H5N1	Environment	EPI_ISL_79695	EPI_ISL_79695	EPI_ISL_79695	EPI_ISL_79695	EPI_ISL_79695	EPI_ISL_79695	EPI_ISL_79695	EPI_ISL_79695
A/environment/Guizhou/9/2009	H5N1	Environment	EPI_ISL_79696	EPI_ISL_79696	EPI_ISL_79696	EPI_ISL_79696	EPI_ISL_79696	EPI_ISL_79696	EPI_ISL_79696	EPI_ISL_79696
A/water/Xinjiang/3/2009	H5N1	Environment	EPI_ISL_79697	EPI_ISL_79697	EPI_ISL_79697	EPI_ISL_79697	EPI_ISL_79697	EPI_ISL_79697	EPI_ISL_79697	EPI_ISL_79697
A/environment/Xinjiang/6/2009	H5N1	Environment	EPI_ISL_79698	EPI_ISL_79698	EPI_ISL_79698	EPI_ISL_79698	EPI_ISL_79698	EPI_ISL_79698	EPI_ISL_79698	EPI_ISL_79698
A/water/Hunan/3/2009	H5N1	Environment	EPI_ISL_79699	EPI_ISL_79699	EPI_ISL_79699	EPI_ISL_79699	EPI_ISL_79699	EPI_ISL_79699	EPI_ISL_79699	EPI_ISL_79699
A/water/Hunan/7/2009	H5N1	Environment	EPI_ISL_79700	EPI_ISL_79700	EPI_ISL_79700	EPI_ISL_79700	EPI_ISL_79700	EPI_ISL_79700	EPI_ISL_79700	EPI_ISL_79700
A/chicken/Vietnam/NCVD-380/2009	H5N1	Avian	EPI_ISL_80596	EPI_ISL_80596	EPI_ISL_80596	EPI_ISL_80596	EPI_ISL_80596	EPI_ISL_80596	EPI_ISL_80596	EPI_ISL_80596
A/chicken/Vietnam/NCVD-382/2009	H5N1	Avian	EPI_ISL_80597	EPI_ISL_80597	EPI_ISL_80597	EPI_ISL_80597	EPI_ISL_80597	EPI_ISL_80597	EPI_ISL_80597	EPI_ISL_80597
A/chicken/Vietnam/NCVD-369/2009	H5N1	Avian	EPI_ISL_80598	EPI_ISL_80598	EPI_ISL_80598	EPI_ISL_80598	EPI_ISL_80598	EPI_ISL_80598	EPI_ISL_80598	EPI_ISL_80598
A/chicken/Vietnam/NCVD-385/2009	H5N1	Avian	EPI_ISL_80599	EPI_ISL_80599	EPI_ISL_80599	EPI_ISL_80599	EPI_ISL_80599	EPI_ISL_80599	EPI_ISL_80599	EPI_ISL_80599
A/chicken/Vietnam/NCVD-387/2009	H5N1	Avian	EPI_ISL_80600	EPI_ISL_80600	EPI_ISL_80600	EPI_ISL_80600	EPI_ISL_80600	EPI_ISL_80600	EPI_ISL_80600	EPI_ISL_80600
A/chicken/Vietnam/NCVD-381/2009	H5N1	Avian	EPI_ISL_80601	EPI_ISL_80601	EPI_ISL_80601	EPI_ISL_80601	EPI_ISL_80601	EPI_ISL_80601	EPI_ISL_80601	EPI_ISL_80601
A/chicken/Vietnam/NCVD-383/2009	H5N1	Avian	EPI_ISL_80602	EPI_ISL_80602	EPI_ISL_80602	EPI_ISL_80602	EPI_ISL_80602	EPI_ISL_80602	EPI_ISL_80602	EPI_ISL_80602
A/chicken/Vietnam/NCVD-392/2009	H5N1	Avian	EPI_ISL_80603	EPI_ISL_80603	EPI_ISL_80603	EPI_ISL_80603	EPI_ISL_80603	EPI_ISL_80603	EPI_ISL_80603	EPI_ISL_80603
A/chicken/Vietnam/NCVD-389/2009	H5N1	Avian	EPI_ISL_80604	EPI_ISL_80604	EPI_ISL_80604	EPI_ISL_80604	EPI_ISL_80604	EPI_ISL_80604	EPI_ISL_80604	EPI_ISL_80604
A/chicken/Vietnam/NCVD-390/2009	H5N1	Avian	EPI_ISL_80605	EPI_ISL_80605	EPI_ISL_80605	EPI_ISL_80605	EPI_ISL_80605	EPI_ISL_80605	EPI_ISL_80605	EPI_ISL_80605
A/chicken/Vietnam/NCVD-359/2009	H5N1	Avian	EPI_ISL_80606	EPI_ISL_80606	EPI_ISL_80606	EPI_ISL_80606	EPI_ISL_80606	EPI_ISL_80606	EPI_ISL_80606	EPI_ISL_80606
A/chicken/Vietnam/NCVD-404/2010	H5N1	Avian	EPI_ISL_80607	EPI_ISL_80607	EPI_ISL_80607	EPI_ISL_80607	EPI_ISL_80607	EPI_ISL_80607	EPI_ISL_80607	EPI_ISL_80607
A/chicken/Vietnam/NCVD-405/2010	H5N1	Avian	EPI_ISL_80608	EPI_ISL_80608	EPI_ISL_80608	EPI_ISL_80608	EPI_ISL_80608	EPI_ISL_80608	EPI_ISL_80608	EPI_ISL_80608
A/chicken/Vietnam/NCVD-406/2010	H5N1	Avian	EPI_ISL_80609	EPI_ISL_80609	EPI_ISL_80609	EPI_ISL_80609	EPI_ISL_80609	EPI_ISL_80609	EPI_ISL_80609	EPI_ISL_80609
A/chicken/Vietnam/NCVD-407/2010	H5N1	Avian	EPI_ISL_80610	EPI_ISL_80610	EPI_ISL_80610	EPI_ISL_80610	EPI_ISL_80610	EPI_ISL_80610	EPI_ISL_80610	EPI_ISL_80610
A/chicken/Vietnam/NCVD-409/2010	H5N1	Avian	EPI_ISL_80611	EPI_ISL_80611	EPI_ISL_80611	EPI_ISL_80611	EPI_ISL_80611	EPI_ISL_80611	EPI_ISL_80611	EPI_ISL_80611
A/chicken/Vietnam/NCVD-410/2010	H5N1	Avian	EPI_ISL_80612	EPI_ISL_80612	EPI_ISL_80612	EPI_ISL_80612	EPI_ISL_80612	EPI_ISL_80612	EPI_ISL_80612	EPI_ISL_80612
A/chicken/Vietnam/NCVD-412/2010	H5N1	Avian	EPI_ISL_80613	EPI_ISL_80613	EPI_ISL_80613	EPI_ISL_80613	EPI_ISL_80613	EPI_ISL_80613	EPI_ISL_80613	EPI_ISL_80613
A/chicken/Vietnam/NCVD-117/2008	H5N1	Avian	EPI_ISL_80614	EPI_ISL_80614	EPI_ISL_80614	EPI_ISL_80614	EPI_ISL_80614	EPI_ISL_80614	EPI_ISL_80614	EPI_ISL_80614
A/chicken/Vietnam/NCVD-138/2008	H5N1	Avian	EPI_ISL_80615	EPI_ISL_80615	EPI_ISL_80615	EPI_ISL_80615	EPI_ISL_80615	EPI_ISL_80615	EPI_ISL_80615	EPI_ISL_80615
A/chicken/Vietnam/NCVD-185/2008	H5N1	Avian	EPI_ISL_80616	EPI_ISL_80616	EPI_ISL_80616	EPI_ISL_80616	EPI_ISL_80616	EPI_ISL_80616	EPI_ISL_80616	EPI_ISL_80616
A/chicken/Vietnam/NCVD-188/2008	H5N1	Avian	EPI_ISL_80617	EPI_ISL_80617	EPI_ISL_80617	EPI_ISL_80617	EPI_ISL_80617	EPI_ISL_80617	EPI_ISL_80617	EPI_ISL_80617
A/chicken/Vietnam/NCVD-swab276/2008	H5N1	Avian	EPI_ISL_80618	EPI_ISL_80618	EPI_ISL_80618	EPI_ISL_80618	EPI_ISL_80618	EPI_ISL_80618	EPI_ISL_80618	EPI_ISL_80618
A/chicken/Vietnam/NCVD-281/2009	H5N1	Avian	EPI_ISL_80619	EPI_ISL_80619	EPI_ISL_80619	EPI_ISL_80619	EPI_ISL_80619	EPI_ISL_80619	EPI_ISL_80619	EPI_ISL_80619
A/chicken/Vietnam/NCVD-282/2009	H5N1	Avian	EPI_ISL_80620	EPI_ISL_80620	EPI_ISL_80620	EPI_ISL_80620	EPI_ISL_80620	EPI_ISL_80620	EPI_ISL_80620	EPI_ISL_80620
A/chicken/Vietnam/NCVD-283/2009	H5N1	Avian	EPI_ISL_80621	EPI_ISL_80621	EPI_ISL_80621	EPI_ISL_80621	EPI_ISL_80621	EPI_ISL_80621	EPI_ISL_80621	EPI_ISL_80621
A/chicken/Vietnam/NCVD-288/2009	H5N1	Avian	EPI_ISL_80622	EPI_ISL_80622	EPI_ISL_80622	EPI_ISL_80622	EPI_ISL_80622	EPI_ISL_80622	EPI_ISL_80622	EPI_ISL_80622
A/chicken/Vietnam/NCVD-289/2009	H5N1	Avian	EPI_ISL_80623	EPI_ISL_80623	EPI_ISL_80623	EPI_ISL_80623	EPI_ISL_80623	EPI_ISL_80623	EPI_ISL_80623	EPI_ISL_80623
A/chicken/Vietnam/NCVD-290/2009	H5N1	Avian	EPI_ISL_80624	EPI_ISL_80624	EPI_ISL_80624	EPI_ISL_80624	EPI_ISL_80624	EPI_ISL_80624	EPI_ISL_80624	EPI_ISL_80624
A/chicken/Vietnam/NCVD-291/2009	H5N1	Avian	EPI_ISL_80625	EPI_ISL_80625	EPI_ISL_80625	EPI_ISL_80625	EPI_ISL_80625	EPI_ISL_80625	EPI_ISL_80625	EPI_ISL_80625
A/chicken/Vietnam/NCVD-292/2009	H5N1	Avian	EPI_ISL_80626	EPI_ISL_80626	EPI_ISL_80626	EPI_ISL_80626	EPI_ISL_80626	EPI_ISL_80626	EPI_ISL_80626	EPI_ISL_80626
A/chicken/Vietnam/NCVD-394/2010	H5N1	Avian	EPI_ISL_80627	EPI_ISL_80627	EPI_ISL_80627	EPI_ISL_80627	EPI_ISL_80627	EPI_ISL_80627	EPI_ISL_80627	EPI_ISL_80627
A/chicken/Vietnam/NCVD-395/2010	H5N1	Avian	EPI_ISL_80628	EPI_ISL_80628	EPI_ISL_80628	EPI_ISL_80628	EPI_ISL_80628	EPI_ISL_80628	EPI_ISL_80628	EPI_ISL_80628
A/chicken/Vietnam/NCVD-396/2010	H5N1	Avian	EPI_ISL_80629	EPI_ISL_80629	EPI_ISL_80629	EPI_ISL_80629	EPI_ISL_80629	EPI_ISL_80629	EPI_ISL_80629	EPI_ISL_80629
A/chicken/Vietnam/NCVD-397/2010	H5N1	Avian	EPI_ISL_80630	EPI_ISL_80630	EPI_ISL_80630	EPI_ISL_80630	EPI_ISL_80630	EPI_ISL_80630	EPI_ISL_80630	EPI_ISL_80630
A/chicken/Vietnam/NCVD-279/2009	H5N1	Avian	EPI_ISL_80631	EPI_ISL_80631	EPI_ISL_80631	EPI_ISL_80631	EPI_ISL_80631	EPI_ISL_80631	EPI_ISL_80631	EPI_ISL_80631
A/chicken/Vietnam/NCVD-400/2010	H5N1	Avian	EPI_ISL_80632	EPI_ISL_80632	EPI_ISL_80632	EPI_ISL_80632	EPI_ISL_80632	EPI_ISL_80632	EPI_ISL_80632	EPI_ISL_80632
A/chicken/Vietnam/NCVD-398/2010	H5N1	Avian	EPI_ISL_80633	EPI_ISL_80633	EPI_ISL_80633	EPI_ISL_80633	EPI_ISL_80633	EPI_ISL_80633	EPI_ISL_80633	EPI_ISL_80633
A/chicken/Vietnam/NCVD-399/2010	H5N1	Avian	EPI_ISL_80634	EPI_ISL_80634	EPI_ISL_80634	EPI_ISL_80634	EPI_ISL_80634	EPI_ISL_80634	EPI_ISL_80634	EPI_ISL_80634
A/chicken/Vietnam/NCVD-421/2010	H5N1	Avian	EPI_ISL_80635	EPI_ISL_80635	EPI_ISL_80635	EPI_ISL_80635	EPI_ISL_80635	EPI_ISL_80635	EPI_ISL_80635	EPI_ISL_80635
A/chicken/Vietnam/NCVD-295/2009	H5N1	Avian	EPI_ISL_80636	EPI_ISL_80636	EPI_ISL_80636	EPI_ISL_80636	EPI_ISL_80636	EPI_ISL_80636	EPI_ISL_80636	EPI_ISL_80636
A/chicken/Vietnam/NCVD-296/2009	H5N1	Avian	EPI_ISL_80637	EPI_ISL_80637	EPI_ISL_80637	EPI_ISL_80637	EPI_ISL_80637	EPI_ISL_80637	EPI_ISL_80637	EPI_ISL_80637
A/chicken/Vietnam/NCVD-03/2008	H5N1	Avian	EPI_ISL_80638	EPI_ISL_80638	EPI_ISL_80638	EPI_ISL_80638	EPI_ISL_80638	EPI_ISL_80638	EPI_ISL_80638	EPI_ISL_80638
A/chicken/Vietnam/NCVD-04/2008	H5N1	Avian	EPI_ISL_80639	EPI_ISL_80639	EPI_ISL_80639	EPI_ISL_80639	EPI_ISL_80639	EPI_ISL_80639	EPI_ISL_80639	EPI_ISL_80639
A/chicken/Vietnam/NCVD-05/2008	H5N1	Avian	EPI_ISL_80640	EPI_ISL_80640	EPI_ISL_80640	EPI_ISL_80640	EPI_ISL_80640	EPI_ISL_80640	EPI_ISL_80640	EPI_ISL_80640
A/chicken/Vietnam/NCVD-093/2008	H5N1	Avian	EPI_ISL_80641	EPI_ISL_80641	EPI_ISL_80641	EPI_ISL_80641	EPI_ISL_80641	EPI_ISL_80641	EPI_ISL_80641	EPI_ISL_80641
A/chicken/Vietnam/NCVD-080/2008	H5N1	Avian	EPI_ISL_80642	EPI_ISL_80642	EPI_ISL_80642	EPI_ISL_80642	EPI_ISL_80642	EPI_ISL_80642	EPI_ISL_80642	EPI_ISL_80642
A/chicken/Vietnam/NCVD-081/2008	H5N1	Avian	EPI_ISL_80643	EPI_ISL_80643	EPI_ISL_80643	EPI_ISL_80643	EPI_ISL_80643	EPI_ISL_80643	EPI_ISL_80643	EPI_ISL_80643
A/chicken/Vietnam/NCVD-083/2008	H5N1	Avian	EPI_ISL_80644	EPI_ISL_80644	EPI_ISL_80644	EPI_ISL_80644	EPI_ISL_80644	EPI_ISL_80644	EPI_ISL_80644	EPI_ISL_80644
A/chicken/Vietnam/NCVD-084/2008	H5N1	Avian	EPI_ISL_80645	EPI_ISL_80645	EPI_ISL_80645	EPI_ISL_80645	EPI_ISL_80645	EPI_ISL_80645	EPI_ISL_80645	EPI_ISL_80645
A/chicken/Vietnam/NCVD-085/2008	H5N1	Avian	EPI_ISL_80646	EPI_ISL_80646	EPI_ISL_80646	EPI_ISL_80646	EPI_ISL_80646	EPI_ISL_80646	EPI_ISL_80646	EPI_ISL_80646
A/chicken/Vietnam/NCVD-086/2008	H5N1	Avian	EPI_ISL_80647	EPI_ISL_80647	EPI_ISL_80647	EPI_ISL_80647	EPI_ISL_80647	EPI_ISL_80647	EPI_ISL_80647	EPI_ISL_80647
A/chicken/Vietnam/NCVD-103/2007	H5N1	Avian	EPI_ISL_80648	EPI_ISL_80648	EPI_ISL_80648	EPI_ISL_80648	EPI_ISL_80648	EPI_ISL_80648	EPI_ISL_80648	EPI_ISL_80648
A/chicken/Vietnam/NCVD-027/2008	H5N1	Avian	EPI_ISL_80649	EPI_ISL_80649	EPI_ISL_80649	EPI_ISL_80649	EPI_ISL_80649	EPI_ISL_80649	EPI_ISL_80649	EPI_ISL_80649
A/chicken/Vietnam/NCVD-109/2007	H5N1	Avian	EPI_ISL_80650	EPI_ISL_80650	EPI_ISL_80650	EPI_ISL_80650	EPI_ISL_80650	EPI_ISL_80650	EPI_ISL_80650	EPI_ISL_80650
A/chicken/Vietnam/NCVD-005/2008	H5N1	Avian	EPI_ISL_80651	EPI_ISL_80651	EPI_ISL_80651	EPI_ISL_80651	EPI_ISL_80651	EPI_ISL_80651	EPI_ISL_80651	EPI_ISL_80651
A/chicken/Vietnam/NCVD-006/2008	H5N1	Avian	EPI_ISL_80652	EPI_ISL_80652	EPI_ISL_80652	EPI_ISL_80652	EPI_ISL_80652	EPI_ISL_80652	EPI_ISL_80652	EPI_ISL_80652
A/chicken/Vietnam/NCVD-025/2008	H5N1	Avian	EPI_ISL_80653	EPI_ISL_80653	EPI_ISL_80653	EPI_ISL_80653	EPI_ISL_80653	EPI_ISL_80653	EPI_ISL_80653	EPI_ISL_80653
A/chicken/Vietnam/NCVD-035/2008	H5N1	Avian	EPI_ISL_80654	EPI_ISL_80654	EPI_ISL_80654	EPI_ISL_80654	EPI_ISL_80654	EPI_ISL_80654	EPI_ISL_80654	EPI_ISL_80654
A/chicken/Vietnam/NCVD-002/2008	H5N1	Avian	EPI_ISL_80655	EPI_ISL_80655	EPI_ISL_80655	EPI_ISL_80655	EPI_ISL_80655	EPI_ISL_80655	EPI_ISL_80655	EPI_ISL_80655
A/duck/Vietnam/NCVD-126/2007	H5N1	Avian	EPI_ISL_80656	EPI_ISL_80656	EPI_ISL_80656	EPI_ISL_80656	EPI_ISL_80656	EPI_ISL_80656	EPI_ISL_80656	EPI_ISL_80656
A/chicken/Vietnam/NCVD-033/2008	H5N1	Avian	EPI_ISL_80657	EPI_ISL_80657	EPI_ISL_80657	EPI_ISL_80657	EPI_ISL_80657	EPI_ISL_80657	EPI_ISL_80657	EPI_ISL_80657
A/chicken/Vietnam/NCVD-106/2007	H5N1	Avian	EPI_ISL_80658	EPI_ISL_80658	EPI_ISL_80658	EPI_ISL_80658	EPI_ISL_80658	EPI_ISL_80658	EPI_ISL_80658	EPI_ISL_80658
A/chicken/Vietnam/NCVD-108/2007	H5N1	Avian	EPI_ISL_80659	EPI_ISL_80659	EPI_ISL_80659	EPI_ISL_80659	EPI_ISL_80659	EPI_ISL_80659	EPI_ISL_80659	EPI_ISL_80659
A/chicken/Vietnam/NCVD-029/2008	H5N1	Avian	EPI_ISL_80660	EPI_ISL_80660	EPI_ISL_80660	EPI_ISL_80660	EPI_ISL_80660	EPI_ISL_80660	EPI_ISL_80660	EPI_ISL_80660
A/chicken/Vietnam/NCVD-008/2008	H5N1	Avian	EPI_ISL_80661	EPI_ISL_80661	EPI_ISL_80661	EPI_ISL_80661	EPI_ISL_80661	EPI_ISL_80661	EPI_ISL_80661	EPI_ISL_80661
A/chicken/Vietnam/NCVD-039/2008	H5N1	Avian	EPI_ISL_80662	EPI_ISL_80662	EPI_ISL_80662	EPI_ISL_80662	EPI_ISL_80662	EPI_ISL_80662	EPI_ISL_80662	EPI_ISL_80662
A/chicken/Vietnam/NCVD-018/2008	H5N1	Avian	EPI_ISL_80663	EPI_ISL_80663	EPI_ISL_80663	EPI_ISL_80663	EPI_ISL_80663	EPI_ISL_80663	EPI_ISL_80663	EPI_ISL_80663
A/chicken/Vietnam/NCVD-026/2008	H5N1	Avian	EPI_ISL_80664	EPI_ISL_80664	EPI_ISL_80664	EPI_ISL_80664	EPI_ISL_80664	EPI_ISL_80664	EPI_ISL_80664	EPI_ISL_80664
A/muscovy_duck/Vietnam/NCVD-402/2010	H5N1	Avian	EPI_ISL_80665	EPI_ISL_80665	EPI_ISL_80665	EPI_ISL_80665	EPI_ISL_80665	EPI_ISL_80665	EPI_ISL_80665	EPI_ISL_80665
A/muscovy_duck/Vietnam/NCVD-403/2010	H5N1	Avian	EPI_ISL_80666	EPI_ISL_80666	EPI_ISL_80666	EPI_ISL_80666	EPI_ISL_80666	EPI_ISL_80666	EPI_ISL_80666	EPI_ISL_80666
A/muscovy_duck/Vietnam/NCVD-154/2008	H5N1	Avian	EPI_ISL_80667	EPI_ISL_80667	EPI_ISL_80667	EPI_ISL_80667	EPI_ISL_80667	EPI_ISL_80667	EPI_ISL_80667	EPI_ISL_80667
A/muscovy_duck/Vietnam/NCVD-155/2008	H5N1	Avian	EPI_ISL_80668	EPI_ISL_80668	EPI_ISL_80668	EPI_ISL_80668	EPI_ISL_80668	EPI_ISL_80668	EPI_ISL_80668	EPI_ISL_80668
A/muscovy_duck/Vietnam/NCVD-393/2009	H5N1	Avian	EPI_ISL_80669	EPI_ISL_80669	EPI_ISL_80669	EPI_ISL_80669	EPI_ISL_80669	EPI_ISL_80669	EPI_ISL_80669	EPI_ISL_80669
A/muscovy_duck/Vietnam/NCVD-384/2009	H5N1	Avian	EPI_ISL_80670	EPI_ISL_80670	EPI_ISL_80670	EPI_ISL_80670	EPI_ISL_80670	EPI_ISL_80670	EPI_ISL_80670	EPI_ISL_80670
A/muscovy_duck/Vietnam/NCVD-388/2009	H5N1	Avian	EPI_ISL_80671	EPI_ISL_80671	EPI_ISL_80671	EPI_ISL_80671	EPI_ISL_80671	EPI_ISL_80671	EPI_ISL_80671	EPI_ISL_80671
A/muscovy_duck/Vietnam/NCVD-079/2008	H5N1	Avian	EPI_ISL_80672	EPI_ISL_80672	EPI_ISL_80672	EPI_ISL_80672	EPI_ISL_80672	EPI_ISL_80672	EPI_ISL_80672	EPI_ISL_80672
A/muscovy_duck/Vietnam/NCVD-082/2008	H5N1	Avian	EPI_ISL_80673	EPI_ISL_80673	EPI_ISL_80673	EPI_ISL_80673	EPI_ISL_80673	EPI_ISL_80673	EPI_ISL_80673	EPI_ISL_80673
A/muscovy_duck/Vietnam/NCVD-034/2008	H5N1	Avian	EPI_ISL_80674	EPI_ISL_80674	EPI_ISL_80674	EPI_ISL_80674	EPI_ISL_80674	EPI_ISL_80674	EPI_ISL_80674	EPI_ISL_80674
A/muscovy_duck/Vietnam/NCVD-038/2008	H5N1	Avian	EPI_ISL_80675	EPI_ISL_80675	EPI_ISL_80675	EPI_ISL_80675	EPI_ISL_80675	EPI_ISL_80675	EPI_ISL_80675	EPI_ISL_80675
A/muscovy_duck/Vietnam/NCVD-101/2007	H5N1	Avian	EPI_ISL_80676	EPI_ISL_80676	EPI_ISL_80676	EPI_ISL_80676	EPI_ISL_80676	EPI_ISL_80676	EPI_ISL_80676	EPI_ISL_80676
A/muscovy_duck/Vietnam/NCVD-112/2007	H5N1	Avian	EPI_ISL_80677	EPI_ISL_80677	EPI_ISL_80677	EPI_ISL_80677	EPI_ISL_80677	EPI_ISL_80677	EPI_ISL_80677	EPI_ISL_80677
A/muscovy_duck/Vietnam/NCVD-114/2007	H5N1	Avian	EPI_ISL_80678	EPI_ISL_80678	EPI_ISL_80678	EPI_ISL_80678	EPI_ISL_80678	EPI_ISL_80678	EPI_ISL_80678	EPI_ISL_80678
A/muscovy_duck/Vietnam/NCVD-119/2007	H5N1	Avian	EPI_ISL_80679	EPI_ISL_80679	EPI_ISL_80679	EPI_ISL_80679	EPI_ISL_80679	EPI_ISL_80679	EPI_ISL_80679	EPI_ISL_80679
A/muscovy_duck/Vietnam/NCVD-120/2007	H5N1	Avian	EPI_ISL_80680	EPI_ISL_80680	EPI_ISL_80680	EPI_ISL_80680	EPI_ISL_80680	EPI_ISL_80680	EPI_ISL_80680	EPI_ISL_80680
A/muscovy_duck/Vietnam/NCVD-041/2008	H5N1	Avian	EPI_ISL_80681	EPI_ISL_80681	EPI_ISL_80681	EPI_ISL_80681	EPI_ISL_80681	EPI_ISL_80681	EPI_ISL_80681	EPI_ISL_80681
A/duck/Vietnam/NCVD-370/2009	H5N1	Avian	EPI_ISL_80682	EPI_ISL_80682	EPI_ISL_80682	EPI_ISL_80682	EPI_ISL_80682	EPI_ISL_80682	EPI_ISL_80682	EPI_ISL_80682
A/duck/Vietnam/NCVD-371/2009	H5N1	Avian	EPI_ISL_80683	EPI_ISL_80683	EPI_ISL_80683	EPI_ISL_80683	EPI_ISL_80683	EPI_ISL_80683	EPI_ISL_80683	EPI_ISL_80683
A/duck/Vietnam/NCVD-360/2009	H5N1	Avian	EPI_ISL_80684	EPI_ISL_80684	EPI_ISL_80684	EPI_ISL_80684	EPI_ISL_80684	EPI_ISL_80684	EPI_ISL_80684	EPI_ISL_80684
A/duck/Vietnam/NCVD-361/2009	H5N1	Avian	EPI_ISL_80685	EPI_ISL_80685	EPI_ISL_80685	EPI_ISL_80685	EPI_ISL_80685	EPI_ISL_80685	EPI_ISL_80685	EPI_ISL_80685
A/duck/Vietnam/NCVD-366/2009	H5N1	Avian	EPI_ISL_80686	EPI_ISL_80686	EPI_ISL_80686	EPI_ISL_80686	EPI_ISL_80686	EPI_ISL_80686	EPI_ISL_80686	EPI_ISL_80686
A/duck/Vietnam/NCVD-367/2009	H5N1	Avian	EPI_ISL_80687	EPI_ISL_80687	EPI_ISL_80687	EPI_ISL_80687	EPI_ISL_80687	EPI_ISL_80687	EPI_ISL_80687	EPI_ISL_80687
A/duck/Vietnam/NCVD-368/2009	H5N1	Avian	EPI_ISL_80688	EPI_ISL_80688	EPI_ISL_80688	EPI_ISL_80688	EPI_ISL_80688	EPI_ISL_80688	EPI_ISL_80688	EPI_ISL_80688
A/duck/Vietnam/NCVD-375/2009	H5N1	Avian	EPI_ISL_80689	EPI_ISL_80689	EPI_ISL_80689	EPI_ISL_80689	EPI_ISL_80689	EPI_ISL_80689	EPI_ISL_80689	EPI_ISL_80689
A/duck/Vietnam/NCVD-376/2009	H5N1	Avian	EPI_ISL_80690	EPI_ISL_80690	EPI_ISL_80690	EPI_ISL_80690	EPI_ISL_80690	EPI_ISL_80690	EPI_ISL_80690	EPI_ISL_80690
A/duck/Vietnam/NCVD-374/2009	H5N1	Avian	EPI_ISL_80691	EPI_ISL_80691	EPI_ISL_80691	EPI_ISL_80691	EPI_ISL_80691	EPI_ISL_80691	EPI_ISL_80691	EPI_ISL_80691
A/duck/Vietnam/NCVD-362/2009	H5N1	Avian	EPI_ISL_80692	EPI_ISL_80692	EPI_ISL_80692	EPI_ISL_80692	EPI_ISL_80692	EPI_ISL_80692	EPI_ISL_80692	EPI_ISL_80692
A/duck/Vietnam/NCVD-363/2009	H5N1	Avian	EPI_ISL_80693	EPI_ISL_80693	EPI_ISL_80693	EPI_ISL_80693	EPI_ISL_80693	EPI_ISL_80693	EPI_ISL_80693	EPI_ISL_80693
A/duck/Vietnam/NCVD-364/2009	H5N1	Avian	EPI_ISL_80694	EPI_ISL_80694	EPI_ISL_80694	EPI_ISL_80694	EPI_ISL_80694	EPI_ISL_80694	EPI_ISL_80694	EPI_ISL_80694
A/duck/Vietnam/NCVD-365/2009	H5N1	Avian	EPI_ISL_80695	EPI_ISL_80695	EPI_ISL_80695	EPI_ISL_80695	EPI_ISL_80695	EPI_ISL_80695	EPI_ISL_80695	EPI_ISL_80695
A/duck/Vietnam/NCVD-391/2009	H5N1	Avian	EPI_ISL_80696	EPI_ISL_80696	EPI_ISL_80696	EPI_ISL_80696	EPI_ISL_80696	EPI_ISL_80696	EPI_ISL_80696	EPI_ISL_80696
A/duck/Vietnam/NCVD-377/2009	H5N1	Avian	EPI_ISL_80697	EPI_ISL_80697	EPI_ISL_80697	EPI_ISL_80697	EPI_ISL_80697	EPI_ISL_80697	EPI_ISL_80697	EPI_ISL_80697
A/duck/Vietnam/NCVD-378/2009	H5N1	Avian	EPI_ISL_80698	EPI_ISL_80698	EPI_ISL_80698	EPI_ISL_80698	EPI_ISL_80698	EPI_ISL_80698	EPI_ISL_80698	EPI_ISL_80698
A/duck/Vietnam/NCVD-379/2009	H5N1	Avian	EPI_ISL_80699	EPI_ISL_80699	EPI_ISL_80699	EPI_ISL_80699	EPI_ISL_80699	EPI_ISL_80699	EPI_ISL_80699	EPI_ISL_80699
A/duck/Vietnam/NCVD-372/2009	H5N1	Avian	EPI_ISL_80700	EPI_ISL_80700	EPI_ISL_80700	EPI_ISL_80700	EPI_ISL_80700	EPI_ISL_80700	EPI_ISL_80700	EPI_ISL_80700
A/duck/Vietnam/NCVD-118/2008	H5N1	Avian	EPI_ISL_80701	EPI_ISL_80701	EPI_ISL_80701	EPI_ISL_80701	EPI_ISL_80701	EPI_ISL_80701	EPI_ISL_80701	EPI_ISL_80701
A/duck/Vietnam/NCVD-140/2008	H5N1	Avian	EPI_ISL_80702	EPI_ISL_80702	EPI_ISL_80702	EPI_ISL_80702	EPI_ISL_80702	EPI_ISL_80702	EPI_ISL_80702	EPI_ISL_80702
A/duck/Vietnam/NCVD-141/2008	H5N1	Avian	EPI_ISL_80703	EPI_ISL_80703	EPI_ISL_80703	EPI_ISL_80703	EPI_ISL_80703	EPI_ISL_80703	EPI_ISL_80703	EPI_ISL_80703
A/duck/Vietnam/NCVD-142/2008	H5N1	Avian	EPI_ISL_80704	EPI_ISL_80704	EPI_ISL_80704	EPI_ISL_80704	EPI_ISL_80704	EPI_ISL_80704	EPI_ISL_80704	EPI_ISL_80704
A/duck/Vietnam/NCVD-145/2008	H5N1	Avian	EPI_ISL_80705	EPI_ISL_80705	EPI_ISL_80705	EPI_ISL_80705	EPI_ISL_80705	EPI_ISL_80705	EPI_ISL_80705	EPI_ISL_80705
A/duck/Vietnam/NCVD-146/2008	H5N1	Avian	EPI_ISL_80706	EPI_ISL_80706	EPI_ISL_80706	EPI_ISL_80706	EPI_ISL_80706	EPI_ISL_80706	EPI_ISL_80706	EPI_ISL_80706
A/duck/Vietnam/NCVD-159/2008	H5N1	Avian	EPI_ISL_80707	EPI_ISL_80707	EPI_ISL_80707	EPI_ISL_80707	EPI_ISL_80707	EPI_ISL_80707	EPI_ISL_80707	EPI_ISL_80707
A/duck/Vietnam/NCVD-160/2008	H5N1	Avian	EPI_ISL_80708	EPI_ISL_80708	EPI_ISL_80708	EPI_ISL_80708	EPI_ISL_80708	EPI_ISL_80708	EPI_ISL_80708	EPI_ISL_80708
A/duck/Vietnam/NCVD-186/2008	H5N1	Avian	EPI_ISL_80709	EPI_ISL_80709	EPI_ISL_80709	EPI_ISL_80709	EPI_ISL_80709	EPI_ISL_80709	EPI_ISL_80709	EPI_ISL_80709
A/ngan/Vietnam/NCVD-420/2010	H5N1	Avian	EPI_ISL_80710	EPI_ISL_80710	EPI_ISL_80710	EPI_ISL_80710	EPI_ISL_80710	EPI_ISL_80710	EPI_ISL_80710	EPI_ISL_80710
A/duck/Vietnam/NCVD-343/2009	H5N1	Avian	EPI_ISL_80711	EPI_ISL_80711	EPI_ISL_80711	EPI_ISL_80711	EPI_ISL_80711	EPI_ISL_80711	EPI_ISL_80711	EPI_ISL_80711
A/duck/Vietnam/NCVD-287/2009	H5N1	Avian	EPI_ISL_80712	EPI_ISL_80712	EPI_ISL_80712	EPI_ISL_80712	EPI_ISL_80712	EPI_ISL_80712	EPI_ISL_80712	EPI_ISL_80712
A/duck/Vietnam/NCVD-423/2010	H5N1	Avian	EPI_ISL_80713	EPI_ISL_80713	EPI_ISL_80713	EPI_ISL_80713	EPI_ISL_80713	EPI_ISL_80713	EPI_ISL_80713	EPI_ISL_80713
A/duck/Vietnam/NCVD-422/2010	H5N1	Avian	EPI_ISL_80714	EPI_ISL_80714	EPI_ISL_80714	EPI_ISL_80714	EPI_ISL_80714	EPI_ISL_80714	EPI_ISL_80714	EPI_ISL_80714
A/duck/Vietnam/NCVD-293/2009	H5N1	Avian	EPI_ISL_80715	EPI_ISL_80715	EPI_ISL_80715	EPI_ISL_80715	EPI_ISL_80715	EPI_ISL_80715	EPI_ISL_80715	EPI_ISL_80715
A/duck/Vietnam/NCVD-101/2008	H5N1	Avian	EPI_ISL_80716	EPI_ISL_80716	EPI_ISL_80716	EPI_ISL_80716	EPI_ISL_80716	EPI_ISL_80716	EPI_ISL_80716	EPI_ISL_80716
A/duck/Vietnam/NCVD-103/2008	H5N1	Avian	EPI_ISL_80717	EPI_ISL_80717	EPI_ISL_80717	EPI_ISL_80717	EPI_ISL_80717	EPI_ISL_80717	EPI_ISL_80717	EPI_ISL_80717
A/duck/Vietnam/NCVD-99/2007	H5N1	Avian	EPI_ISL_80718	EPI_ISL_80718	EPI_ISL_80718	EPI_ISL_80718	EPI_ISL_80718	EPI_ISL_80718	EPI_ISL_80718	EPI_ISL_80718
A/duck/Vietnam/NCVD-007/2008	H5N1	Avian	EPI_ISL_80719	EPI_ISL_80719	EPI_ISL_80719	EPI_ISL_80719	EPI_ISL_80719	EPI_ISL_80719	EPI_ISL_80719	EPI_ISL_80719
A/duck/Vietnam/NCVD-028/2008	H5N1	Avian	EPI_ISL_80720	EPI_ISL_80720	EPI_ISL_80720	EPI_ISL_80720	EPI_ISL_80720	EPI_ISL_80720	EPI_ISL_80720	EPI_ISL_80720
A/duck/Vietnam/NCVD-118/2007	H5N1	Avian	EPI_ISL_80721	EPI_ISL_80721	EPI_ISL_80721	EPI_ISL_80721	EPI_ISL_80721	EPI_ISL_80721	EPI_ISL_80721	EPI_ISL_80721
A/duck/Vietnam/NCVD-013/2008	H5N1	Avian	EPI_ISL_80722	EPI_ISL_80722	EPI_ISL_80722	EPI_ISL_80722	EPI_ISL_80722	EPI_ISL_80722	EPI_ISL_80722	EPI_ISL_80722
A/duck/Vietnam/NCVD-014/2008	H5N1	Avian	EPI_ISL_80723	EPI_ISL_80723	EPI_ISL_80723	EPI_ISL_80723	EPI_ISL_80723	EPI_ISL_80723	EPI_ISL_80723	EPI_ISL_80723
A/duck/Vietnam/NCVD-98/2007	H5N1	Avian	EPI_ISL_80724	EPI_ISL_80724	EPI_ISL_80724	EPI_ISL_80724	EPI_ISL_80724	EPI_ISL_80724	EPI_ISL_80724	EPI_ISL_80724
A/duck/Vietnam/NCVD-104/2007	H5N1	Avian	EPI_ISL_80725	EPI_ISL_80725	EPI_ISL_80725	EPI_ISL_80725	EPI_ISL_80725	EPI_ISL_80725	EPI_ISL_80725	EPI_ISL_80725
A/duck/Vietnam/NCVD-030/2008	H5N1	Avian	EPI_ISL_80726	EPI_ISL_80726	EPI_ISL_80726	EPI_ISL_80726	EPI_ISL_80726	EPI_ISL_80726	EPI_ISL_80726	EPI_ISL_80726
A/duck/Vietnam/NCVD-93/2007	H5N1	Avian	EPI_ISL_80727	EPI_ISL_80727	EPI_ISL_80727	EPI_ISL_80727	EPI_ISL_80727	EPI_ISL_80727	EPI_ISL_80727	EPI_ISL_80727
A/duck/Vietnam/NCVD-111/2007	H5N1	Avian	EPI_ISL_80728	EPI_ISL_80728	EPI_ISL_80728	EPI_ISL_80728	EPI_ISL_80728	EPI_ISL_80728	EPI_ISL_80728	EPI_ISL_80728
A/duck/Vietnam/NCVD-003/2008	H5N1	Avian	EPI_ISL_80729	EPI_ISL_80729	EPI_ISL_80729	EPI_ISL_80729	EPI_ISL_80729	EPI_ISL_80729	EPI_ISL_80729	EPI_ISL_80729
A/duck/Vietnam/NCVD-019/2008	H5N1	Avian	EPI_ISL_80730	EPI_ISL_80730	EPI_ISL_80730	EPI_ISL_80730	EPI_ISL_80730	EPI_ISL_80730	EPI_ISL_80730	EPI_ISL_80730
A/duck/Vietnam/NCVD-020/2008	H5N1	Avian	EPI_ISL_80731	EPI_ISL_80731	EPI_ISL_80731	EPI_ISL_80731	EPI_ISL_80731	EPI_ISL_80731	EPI_ISL_80731	EPI_ISL_80731
A/duck/Vietnam/NCVD-021/2008	H5N1	Avian	EPI_ISL_80732	EPI_ISL_80732	EPI_ISL_80732	EPI_ISL_80732	EPI_ISL_80732	EPI_ISL_80732	EPI_ISL_80732	EPI_ISL_80732
A/duck/Vietnam/NCVD-022/2008	H5N1	Avian	EPI_ISL_80733	EPI_ISL_80733	EPI_ISL_80733	EPI_ISL_80733	EPI_ISL_80733	EPI_ISL_80733	EPI_ISL_80733	EPI_ISL_80733
A/duck/Vietnam/NCVD-023/2008	H5N1	Avian	EPI_ISL_80734	EPI_ISL_80734	EPI_ISL_80734	EPI_ISL_80734	EPI_ISL_80734	EPI_ISL_80734	EPI_ISL_80734	EPI_ISL_80734
A/duck/Vietnam/NCVD-113/2007	H5N1	Avian	EPI_ISL_80735	EPI_ISL_80735	EPI_ISL_80735	EPI_ISL_80735	EPI_ISL_80735	EPI_ISL_80735	EPI_ISL_80735	EPI_ISL_80735
A/duck/Vietnam/NCVD-116/2007	H5N1	Avian	EPI_ISL_80736	EPI_ISL_80736	EPI_ISL_80736	EPI_ISL_80736	EPI_ISL_80736	EPI_ISL_80736	EPI_ISL_80736	EPI_ISL_80736
A/duck/Vietnam/NCVD-94/2007	H5N1	Avian	EPI_ISL_80737	EPI_ISL_80737	EPI_ISL_80737	EPI_ISL_80737	EPI_ISL_80737	EPI_ISL_80737	EPI_ISL_80737	EPI_ISL_80737
A/duck/Vietnam/NCVD-100/2007	H5N1	Avian	EPI_ISL_80738	EPI_ISL_80738	EPI_ISL_80738	EPI_ISL_80738	EPI_ISL_80738	EPI_ISL_80738	EPI_ISL_80738	EPI_ISL_80738
A/duck/Vietnam/NCVD-102/2007	H5N1	Avian	EPI_ISL_80739	EPI_ISL_80739	EPI_ISL_80739	EPI_ISL_80739	EPI_ISL_80739	EPI_ISL_80739	EPI_ISL_80739	EPI_ISL_80739
A/duck/Vietnam/NCVD-105/2007	H5N1	Avian	EPI_ISL_80740	EPI_ISL_80740	EPI_ISL_80740	EPI_ISL_80740	EPI_ISL_80740	EPI_ISL_80740	EPI_ISL_80740	EPI_ISL_80740
A/duck/Vietnam/NCVD-107/2007	H5N1	Avian	EPI_ISL_80741	EPI_ISL_80741	EPI_ISL_80741	EPI_ISL_80741	EPI_ISL_80741	EPI_ISL_80741	EPI_ISL_80741	EPI_ISL_80741
A/duck/Vietnam/NCVD-001/2008	H5N1	Avian	EPI_ISL_80742	EPI_ISL_80742	EPI_ISL_80742	EPI_ISL_80742	EPI_ISL_80742	EPI_ISL_80742	EPI_ISL_80742	EPI_ISL_80742
A/duck/Vietnam/NCVD-024/2008	H5N1	Avian	EPI_ISL_80743	EPI_ISL_80743	EPI_ISL_80743	EPI_ISL_80743	EPI_ISL_80743	EPI_ISL_80743	EPI_ISL_80743	EPI_ISL_80743
A/duck/Vietnam/NCVD-009/2008	H5N1	Avian	EPI_ISL_80744	EPI_ISL_80744	EPI_ISL_80744	EPI_ISL_80744	EPI_ISL_80744	EPI_ISL_80744	EPI_ISL_80744	EPI_ISL_80744
A/duck/Vietnam/NCVD-010/2008	H5N1	Avian	EPI_ISL_80745	EPI_ISL_80745	EPI_ISL_80745	EPI_ISL_80745	EPI_ISL_80745	EPI_ISL_80745	EPI_ISL_80745	EPI_ISL_80745
A/duck/Vietnam/NCVD-011/2008	H5N1	Avian	EPI_ISL_80746	EPI_ISL_80746	EPI_ISL_80746	EPI_ISL_80746	EPI_ISL_80746	EPI_ISL_80746	EPI_ISL_80746	EPI_ISL_80746
A/duck/Vietnam/NCVD-110/2007	H5N1	Avian	EPI_ISL_80747	EPI_ISL_80747	EPI_ISL_80747	EPI_ISL_80747	EPI_ISL_80747	EPI_ISL_80747	EPI_ISL_80747	EPI_ISL_80747
A/muscovy_duck/Vietnam/NCVD-401/2010	H5N1	Avian	EPI_ISL_80748	EPI_ISL_80748	EPI_ISL_80748	EPI_ISL_80748	EPI_ISL_80748	EPI_ISL_80748	EPI_ISL_80748	EPI_ISL_80748
A/ostrich/Vietnam/NCVD-373/2009	H5N1	Avian	EPI_ISL_80749	EPI_ISL_80749	EPI_ISL_80749	EPI_ISL_80749	EPI_ISL_80749	EPI_ISL_80749	EPI_ISL_80749	EPI_ISL_80749
A/avian/Vietnam/NCVD-124/2008	H5N1	Avian	EPI_ISL_80750	EPI_ISL_80750	EPI_ISL_80750	EPI_ISL_80750	EPI_ISL_80750	EPI_ISL_80750	EPI_ISL_80750	EPI_ISL_80750
A/avian/Vietnam/NCVD-125/2008	H5N1	Avian	EPI_ISL_80751	EPI_ISL_80751	EPI_ISL_80751	EPI_ISL_80751	EPI_ISL_80751	EPI_ISL_80751	EPI_ISL_80751	EPI_ISL_80751
A/avian/Vietnam/NCVD-132/2008	H5N1	Avian	EPI_ISL_80752	EPI_ISL_80752	EPI_ISL_80752	EPI_ISL_80752	EPI_ISL_80752	EPI_ISL_80752	EPI_ISL_80752	EPI_ISL_80752
A/avian/Vietnam/NCVD-133/2008	H5N1	Avian	EPI_ISL_80753	EPI_ISL_80753	EPI_ISL_80753	EPI_ISL_80753	EPI_ISL_80753	EPI_ISL_80753	EPI_ISL_80753	EPI_ISL_80753
A/poultry/Vietnam/NCVD-416/2010	H5N1	Avian	EPI_ISL_80754	EPI_ISL_80754	EPI_ISL_80754	EPI_ISL_80754	EPI_ISL_80754	EPI_ISL_80754	EPI_ISL_80754	EPI_ISL_80754
A/quail/Vietnam/NCVD-037/2008	H5N1	Avian	EPI_ISL_80755	EPI_ISL_80755	EPI_ISL_80755	EPI_ISL_80755	EPI_ISL_80755	EPI_ISL_80755	EPI_ISL_80755	EPI_ISL_80755
A/civet/Vietnam/NCVD-004/2008	H5N1	Mammal	EPI_ISL_80756	EPI_ISL_80756	EPI_ISL_80756	EPI_ISL_80756	EPI_ISL_80756	EPI_ISL_80756	EPI_ISL_80756	EPI_ISL_80756
A/muscovy_duck/Vietnam/NCVD-156/2008	H5N1	Avian	EPI_ISL_80757	EPI_ISL_80757	EPI_ISL_80757	EPI_ISL_80757	EPI_ISL_80757	EPI_ISL_80757	EPI_ISL_80757	EPI_ISL_80757
A/duck/Vietnam/NCVD-187/2008	H5N1	Avian	EPI_ISL_80758	EPI_ISL_80758	EPI_ISL_80758	EPI_ISL_80758	EPI_ISL_80758	EPI_ISL_80758	EPI_ISL_80758	EPI_ISL_80758
A/chicken/Egypt/1553-1/2010	H5N1	Avian	EPI_ISL_81472	EPI_ISL_81472	EPI_ISL_81472	EPI_ISL_81472	EPI_ISL_81472	EPI_ISL_81472	EPI_ISL_81472	EPI_ISL_81472
A/chicken/Egypt/1553-6/2010	H5N1	Avian	EPI_ISL_81473	EPI_ISL_81473	EPI_ISL_81473	EPI_ISL_81473	EPI_ISL_81473	EPI_ISL_81473	EPI_ISL_81473	EPI_ISL_81473
A/chicken/Egypt/1553-13/2010	H5N1	Avian	EPI_ISL_81474	EPI_ISL_81474	EPI_ISL_81474	EPI_ISL_81474	EPI_ISL_81474	EPI_ISL_81474	EPI_ISL_81474	EPI_ISL_81474
A/chicken/Egypt/1553-15/2010	H5N1	Avian	EPI_ISL_81475	EPI_ISL_81475	EPI_ISL_81475	EPI_ISL_81475	EPI_ISL_81475	EPI_ISL_81475	EPI_ISL_81475	EPI_ISL_81475
A/chicken/Egypt/1553-26/2010	H5N1	Avian	EPI_ISL_81476	EPI_ISL_81476	EPI_ISL_81476	EPI_ISL_81476	EPI_ISL_81476	EPI_ISL_81476	EPI_ISL_81476	EPI_ISL_81476
A/chicken/Egypt/1553-28/2010	H5N1	Avian	EPI_ISL_81477	EPI_ISL_81477	EPI_ISL_81477	EPI_ISL_81477	EPI_ISL_81477	EPI_ISL_81477	EPI_ISL_81477	EPI_ISL_81477
A/chicken/Egypt/2095-39/2010	H5N1	Avian	EPI_ISL_81478	EPI_ISL_81478	EPI_ISL_81478	EPI_ISL_81478	EPI_ISL_81478	EPI_ISL_81478	EPI_ISL_81478	EPI_ISL_81478
A/chicken/Egypt/2095-65/2010	H5N1	Avian	EPI_ISL_81482	EPI_ISL_81482	EPI_ISL_81482	EPI_ISL_81482	EPI_ISL_81482	EPI_ISL_81482	EPI_ISL_81482	EPI_ISL_81482
A/chicken/Egypt/2095-68/2010	H5N1	Avian	EPI_ISL_81483	EPI_ISL_81483	EPI_ISL_81483	EPI_ISL_81483	EPI_ISL_81483	EPI_ISL_81483	EPI_ISL_81483	EPI_ISL_81483
A/chicken/Egypt/2095-70/2010	H5N1	Avian	EPI_ISL_81484	EPI_ISL_81484	EPI_ISL_81484	EPI_ISL_81484	EPI_ISL_81484	EPI_ISL_81484	EPI_ISL_81484	EPI_ISL_81484
A/chicken/Egypt/2095-75/2010	H5N1	Avian	EPI_ISL_81486	EPI_ISL_81486	EPI_ISL_81486	EPI_ISL_81486	EPI_ISL_81486	EPI_ISL_81486	EPI_ISL_81486	EPI_ISL_81486
A/chicken/Egypt/3982-2/2010	H5N1	Avian	EPI_ISL_81487	EPI_ISL_81487	EPI_ISL_81487	EPI_ISL_81487	EPI_ISL_81487	EPI_ISL_81487	EPI_ISL_81487	EPI_ISL_81487
A/chicken/Egypt/3982-3/2010	H5N1	Avian	EPI_ISL_81488	EPI_ISL_81488	EPI_ISL_81488	EPI_ISL_81488	EPI_ISL_81488	EPI_ISL_81488	EPI_ISL_81488	EPI_ISL_81488
A/chicken/Egypt/3982-4/2010	H5N1	Avian	EPI_ISL_81489	EPI_ISL_81489	EPI_ISL_81489	EPI_ISL_81489	EPI_ISL_81489	EPI_ISL_81489	EPI_ISL_81489	EPI_ISL_81489
A/chicken/Egypt/3982-5/2010	H5N1	Avian	EPI_ISL_81490	EPI_ISL_81490	EPI_ISL_81490	EPI_ISL_81490	EPI_ISL_81490	EPI_ISL_81490	EPI_ISL_81490	EPI_ISL_81490
A/chicken/Egypt/3982-9/2010	H5N1	Avian	EPI_ISL_81492	EPI_ISL_81492	EPI_ISL_81492	EPI_ISL_81492	EPI_ISL_81492	EPI_ISL_81492	EPI_ISL_81492	EPI_ISL_81492
A/duck/Egypt/3982-12/2010	H5N1	Avian	EPI_ISL_81493	EPI_ISL_81493	EPI_ISL_81493	EPI_ISL_81493	EPI_ISL_81493	EPI_ISL_81493	EPI_ISL_81493	EPI_ISL_81493
A/chicken/Egypt/3982-13/2010	H5N1	Avian	EPI_ISL_81494	EPI_ISL_81494	EPI_ISL_81494	EPI_ISL_81494	EPI_ISL_81494	EPI_ISL_81494	EPI_ISL_81494	EPI_ISL_81494
A/chicken/Egypt/3982-14/2010	H5N1	Avian	EPI_ISL_81495	EPI_ISL_81495	EPI_ISL_81495	EPI_ISL_81495	EPI_ISL_81495	EPI_ISL_81495	EPI_ISL_81495	EPI_ISL_81495
A/chicken/Egypt/3982-19/2010	H5N1	Avian	EPI_ISL_81496	EPI_ISL_81496	EPI_ISL_81496	EPI_ISL_81496	EPI_ISL_81496	EPI_ISL_81496	EPI_ISL_81496	EPI_ISL_81496
A/chicken/Egypt/3982-20/2010	H5N1	Avian	EPI_ISL_81497	EPI_ISL_81497	EPI_ISL_81497	EPI_ISL_81497	EPI_ISL_81497	EPI_ISL_81497	EPI_ISL_81497	EPI_ISL_81497
A/duck/Egypt/3982-21/2010	H5N1	Avian	EPI_ISL_81498	EPI_ISL_81498	EPI_ISL_81498	EPI_ISL_81498	EPI_ISL_81498	EPI_ISL_81498	EPI_ISL_81498	EPI_ISL_81498
A/chicken/Egypt/3982-43/2010	H5N1	Avian	EPI_ISL_81499	EPI_ISL_81499	EPI_ISL_81499	EPI_ISL_81499	EPI_ISL_81499	EPI_ISL_81499	EPI_ISL_81499	EPI_ISL_81499
A/chicken/Egypt/3982-44/2010	H5N1	Avian	EPI_ISL_81500	EPI_ISL_81500	EPI_ISL_81500	EPI_ISL_81500	EPI_ISL_81500	EPI_ISL_81500	EPI_ISL_81500	EPI_ISL_81500
A/chicken/Egypt/3982-50/2010	H5N1	Avian	EPI_ISL_81501	EPI_ISL_81501	EPI_ISL_81501	EPI_ISL_81501	EPI_ISL_81501	EPI_ISL_81501	EPI_ISL_81501	EPI_ISL_81501
A/chicken/Egypt/3982-52/2010	H5N1	Avian	EPI_ISL_81502	EPI_ISL_81502	EPI_ISL_81502	EPI_ISL_81502	EPI_ISL_81502	EPI_ISL_81502	EPI_ISL_81502	EPI_ISL_81502
A/poultry/Egypt/3982-55/2010	H5N1	Avian	EPI_ISL_81503	EPI_ISL_81503	EPI_ISL_81503	EPI_ISL_81503	EPI_ISL_81503	EPI_ISL_81503	EPI_ISL_81503	EPI_ISL_81503
A/poultry/Egypt/3982-56/2010	H5N1	Avian	EPI_ISL_81504	EPI_ISL_81504	EPI_ISL_81504	EPI_ISL_81504	EPI_ISL_81504	EPI_ISL_81504	EPI_ISL_81504	EPI_ISL_81504
A/chicken/Egypt/3982-78/2010	H5N1	Avian	EPI_ISL_81505	EPI_ISL_81505	EPI_ISL_81505	EPI_ISL_81505	EPI_ISL_81505	EPI_ISL_81505	EPI_ISL_81505	EPI_ISL_81505
A/Pigeon/Turkey-Kars/09rs2841-7/2005	H5N1	Avian	EPI_ISL_83692	EPI_ISL_83692	EPI_ISL_83692	EPI_ISL_83692	EPI_ISL_83692	EPI_ISL_83692	EPI_ISL_83692	EPI_ISL_83692
A/Pigeon/Turkey-Agri/09rs2841-8/2005	H5N1	Avian	EPI_ISL_83693	EPI_ISL_83693	EPI_ISL_83693	EPI_ISL_83693	EPI_ISL_83693	EPI_ISL_83693	EPI_ISL_83693	EPI_ISL_83693
A/Chicken/Turkey-Isparta/09rs2841-37/2006	H5N1	Avian	EPI_ISL_83694	EPI_ISL_83694	EPI_ISL_83694	EPI_ISL_83694	EPI_ISL_83694	EPI_ISL_83694	EPI_ISL_83694	EPI_ISL_83694
A/Chicken/Turkey-Mus/09rs2841-50/2006	H5N1	Avian	EPI_ISL_83695	EPI_ISL_83695	EPI_ISL_83695	EPI_ISL_83695	EPI_ISL_83695	EPI_ISL_83695	EPI_ISL_83695	EPI_ISL_83695
A/Chicken/Turkey-Mus/09rs2841-51/2006	H5N1	Avian	EPI_ISL_83696	EPI_ISL_83696	EPI_ISL_83696	EPI_ISL_83696	EPI_ISL_83696	EPI_ISL_83696	EPI_ISL_83696	EPI_ISL_83696
A/Chicken/Turkey-Batman/09rs2841-71/2006	H5N1	Avian	EPI_ISL_83697	EPI_ISL_83697	EPI_ISL_83697	EPI_ISL_83697	EPI_ISL_83697	EPI_ISL_83697	EPI_ISL_83697	EPI_ISL_83697
A/Chicken/Turkey-Bitlis/09rs2841-93/2006	H5N1	Avian	EPI_ISL_83698	EPI_ISL_83698	EPI_ISL_83698	EPI_ISL_83698	EPI_ISL_83698	EPI_ISL_83698	EPI_ISL_83698	EPI_ISL_83698
A/Chicken/Turkey-Batman/09rs2842-92/2007	H5N1	Avian	EPI_ISL_83699	EPI_ISL_83699	EPI_ISL_83699	EPI_ISL_83699	EPI_ISL_83699	EPI_ISL_83699	EPI_ISL_83699	EPI_ISL_83699
A/Chicken/Turkey-Edirne/09rs2843-5/2008	H5N1	Avian	EPI_ISL_83700	EPI_ISL_83700	EPI_ISL_83700	EPI_ISL_83700	EPI_ISL_83700	EPI_ISL_83700	EPI_ISL_83700	EPI_ISL_83700
A/duck/Vietnam/NCVD-672/2011	H5N1	Avian	EPI_ISL_94673	EPI_ISL_94673	EPI_ISL_94673	EPI_ISL_94673	EPI_ISL_94673	EPI_ISL_94673	EPI_ISL_94673	EPI_ISL_94673
A/duck/Vietnam/NCVD-431/2010	H5N1	Avian	EPI_ISL_94674	EPI_ISL_94674	EPI_ISL_94674	EPI_ISL_94674	EPI_ISL_94674	EPI_ISL_94674	EPI_ISL_94674	EPI_ISL_94674
A/chicken/Vietnam/NCVD-686/2011	H5N1	Avian	EPI_ISL_94675	EPI_ISL_94675	EPI_ISL_94675	EPI_ISL_94675	EPI_ISL_94675	EPI_ISL_94675	EPI_ISL_94675	EPI_ISL_94675
A/chicken/Vietnam/NCVD-668/2010	H5N1	Avian	EPI_ISL_94676	EPI_ISL_94676	EPI_ISL_94676	EPI_ISL_94676	EPI_ISL_94676	EPI_ISL_94676	EPI_ISL_94676	EPI_ISL_94676
A/duck/Vietnam/NCVD-458/2010	H5N1	Avian	EPI_ISL_94677	EPI_ISL_94677	EPI_ISL_94677	EPI_ISL_94677	EPI_ISL_94677	EPI_ISL_94677	EPI_ISL_94677	EPI_ISL_94677
A/chicken/Vietnam/NCVD-700/2011	H5N1	Avian	EPI_ISL_95097	EPI_ISL_95097	EPI_ISL_95097	EPI_ISL_95097	EPI_ISL_95097	EPI_ISL_95097	EPI_ISL_95097	EPI_ISL_95097
A/Indonesia/NIHRD11767/2011(H5N1)	H5N1	Human	EPI_ISL_98854	EPI_ISL_98854	EPI_ISL_98854	EPI_ISL_98854	EPI_ISL_98854	EPI_ISL_98854	EPI_ISL_98854	EPI_ISL_98854
A/Indonesia/NIHRD11771/2011(H5N1)	H5N1	Human	EPI_ISL_98855	EPI_ISL_98855	EPI_ISL_98855	EPI_ISL_98855	EPI_ISL_98855	EPI_ISL_98855	EPI_ISL_98855	EPI_ISL_98855
A/Larus_argentatus/Belgium/02936cls9/2010	H5N2	Avian	EPI_ISL_99540	EPI_ISL_99540	EPI_ISL_99540	EPI_ISL_99540	EPI_ISL_99540	EPI_ISL_99540	EPI_ISL_99540	EPI_ISL_99540
A/Common_Buzzard/Berlin/1/2006	H5N1	Avian	EPI_ISL_99850	EPI_ISL_99850	EPI_ISL_99850	EPI_ISL_99850	EPI_ISL_99850	EPI_ISL_99850	EPI_ISL_99850	EPI_ISL_99850
A/Chicken/Hong_Kong/220/97_	H5N1	Avian	AF046080	AF046082	AF046081	AF046084	AF046083	AF046087	AF046085	AF046086
A/Hong_Kong/156/97	H5N1	Human	AF028709	AF036358	AF028708	AF028710	AF036360	AF036361	AF036362	AF036363
A/goose/Guangdong/1/1996	H5N1	Avian	AF144305	AF144306	AF144304	AF144303	AF144307	AF144302	AF144301	AF144300
A/Chicken/Hong_Kong/258/97_	H5N1	Avian	AF057291	AF098560	AF057292	AF057293	AF098569	AF098604	AF098590	AF098577
A/Chicken/Hong_Kong/y388/97_	H5N1	Avian	AF098542	AF098561		AF098617	AF098570	AF098605	AF098591	AF098578
A/Chicken/Hong_Kong/728/97_	H5N1	Avian	AF046099	AF098562	AF098548	AF098618	AF098571	AF098606	AF098592	AF098579
A/Chicken/Hong_Kong/786/97_	H5N1	Avian	AF082035	AF098563	AF098549	AF098619	AF098572	AF098607	AF098593	AF098580
A/chicken/Hong_Kong/915/97	H5N1	Avian	AF082036	AF098564	AF098550	AF098620	AF098573	AF098608	AF098594	AF098581
A/Duck/Hong_Kong/p46/97_	H5N1	Avian	AF098543	AF098566	AF098552	AF098621	AF098574	AF098609	AF098595	AF098582
A/Duck/Hong_Kong/y283/97_	H5N1	Avian	AF098544	AF098567	AF098553	AF098622	AF098575	AF098610	AF098596	AF098583
A/Goose/Hong_Kong/w355/97_	H5N1	Avian	AF098545	AF098568	AF098554	AF098623	AF098576	AF098611	AF098598	AF098584
A/chicken/Hidalgo/26654-1368/1994	H5N2	Avian	U37172		AF098555	AF098624	U85386	AF098612	AF098599	AF098585
A/chicken/Mexico/26654-1374/1994	H5N2	Avian	U37173			AF098625	AY497151		AF098600	AF098586
[truncated: 8,637 more rows]
